# Supplementary material for: Systemic inflammatory regulators and preeclampsia: a two-sample bidirectional Mendelian randomization study
Source: Front Genet. 2024 Mar 22;15:1359579. doi: 10.3389/fgene.2024.1359579 (PMC10995280; doi:10.3389/fgene.2024.1359579)
Supplement: Supplementary file 1 [file Table1.XLS]

## Sheet: Table S1
Table S1 Cytokine and preeclampsia analyzed in this study and corresponding GWAS ID
Cytokines	Abbreviation	GWAS ID
Cutaneous T-cell attracting (CCL27)	CTACK	ebi-a-GCST004420
Beta nerve growth factor	βNGF	ebi-a-GCST004421
Vascular endothelial growth factor	VEGF	ebi-a-GCST004422
Macrophage migration inhibitory factor (glycosylation-inhibiting factor)	MIF	ebi-a-GCST004423
TNF-related apoptosis inducing ligand	TRAIL	ebi-a-GCST004424
Tumor necrosis factor-beta	TNFβ	ebi-a-GCST004425
Tumor necrosis factor-alpha	TNFα	ebi-a-GCST004426
Stromal cell-derived factor-1 alpha (CXCL12)	SDF1α	ebi-a-GCST004427
Stem cell growth factor beta	SCGFβ	ebi-a-GCST004428
Stem cell factor	SCF	ebi-a-GCST004429
Interleukin-16	IL-16	ebi-a-GCST004430
Regulated on Activation, Normal T Cell Expressed and Secreted (CCL5)	RANTES	ebi-a-GCST004431
Platelet derived growth factor BB	PDGFbb	ebi-a-GCST004432
Macrophage inflammatory protein-1β (CCL4)	MIP1β	ebi-a-GCST004433
Macrophage inflammatory protein-1α (CCL3)	MIP1α	ebi-a-GCST004434
Monokine induced by interferon-gamma (CXCL9)	MIG	ebi-a-GCST004435
Macrophage colony-stimulating factor	MCSF	ebi-a-GCST004436
Monocyte chemotactic protein-3 (CCL7)	MCP3	ebi-a-GCST004437
Monocyte chemotactic protein-1 (CCL2)	MCP1	ebi-a-GCST004438
Interleukin-12p70	IL-12p70	ebi-a-GCST004439
Interferon gamma-induced protein 10 (CXCL10)	IP10	ebi-a-GCST004440
Interleukin-18	IL-18	ebi-a-GCST004441
Interleukin-17	IL-17	ebi-a-GCST004442
Interleukin-13	IL-13	ebi-a-GCST004443
Interleukin-10	IL-10	ebi-a-GCST004444
Interleukin-8 (CXCL8)	IL-8	ebi-a-GCST004445
Interleukin-6	IL-6	ebi-a-GCST004446
Interleukin-1 receptor antagonist	IL1ra	ebi-a-GCST004447
Interleukin-1-beta	IL-1β	ebi-a-GCST004448
Hepatocyte growth factor	HGF	ebi-a-GCST004449
Interleukin-9	IL-9	ebi-a-GCST004450
Interleukin-7	IL-7	ebi-a-GCST004451
Interleukin-5	IL-5	ebi-a-GCST004452
Interleukin-4	IL-4	ebi-a-GCST004453
Interleukin-2 receptor, alpha subunit	IL2ra	ebi-a-GCST004454
Interleukin-2	IL-2	ebi-a-GCST004455
Interferon-gamma	IFNγ	ebi-a-GCST004456
Growth regulated oncogene-α (CXCL1)	GROα	ebi-a-GCST004457
Granulocyte colony-stimulating factor	GCSF	ebi-a-GCST004458
Basic fibroblast growth factor	bFGF	ebi-a-GCST004459
Eotaxin (CCL11)	Eotaxin	ebi-a-GCST004460
Preeclampsia	PE	ebi-a-GCST90018906

## Sheet: Table S2
Table S2 Instrumental variables used in MR analysis (systemic inflammatory regulators on PE).
Systemic inflammatory regulators (exposure)	Abbreviation	Chr	SNP	EA	OA	Exposure (systemic inflammatory regulators)			Outcome (PE)			F
						Beta	SE	P-value	Beta	SE	P-value
Cutaneous T-cell attracting (CCL27)	CTACK	1	rs3766110	C	A	0.1287	0.0278	3.42e-06	-0.0099	0.0336	0.7692	21.432
Cutaneous T-cell attracting (CCL27)	CTACK	2	rs115348265	T	A	-0.3199	0.0675	2.14e-06	0.1741	0.114	0.1267	22.461
Cutaneous T-cell attracting (CCL27)	CTACK	3	rs113436108	C	G	-0.5249	0.1119	3.27e-06	-0.0568	0.1088	0.6018	22.004
Cutaneous T-cell attracting (CCL27)	CTACK	3	rs116303454	A	G	0.383	0.0816	4.6e-12	-0.0513	0.0977	0.5994	22.03
Cutaneous T-cell attracting (CCL27)	CTACK	5	rs2731674	G	T	0.1333	0.0267	1.03e-06	-0.0122	0.0321	0.7035	24.925
Cutaneous T-cell attracting (CCL27)	CTACK	9	rs2070074	G	A	-0.4467	0.0374	1.78e-32	-0.0292	0.0486	0.5482	142.656
Cutaneous T-cell attracting (CCL27)	CTACK	12	rs145902143	G	A	0.2838	0.0581	5.63e-07	-0.1531	0.0994	0.1235	23.86
Cutaneous T-cell attracting (CCL27)	CTACK	13	rs7333764	T	C	0.2773	0.0593	3.85e-06	0.0772	0.0878	0.3796	21.867
Cutaneous T-cell attracting (CCL27)	CTACK	15	rs55764737	C	T	-0.5313	0.0972	4.62e-08	-0.053	0.0992	0.593	29.878
Cutaneous T-cell attracting (CCL27)	CTACK	15	rs57338032	G	A	-0.1583	0.0317	6.23e-07	-0.0065	0.0387	0.8672	24.937
Cutaneous T-cell attracting (CCL27)	CTACK	15	rs76395525	A	G	0.5277	0.1083	2.85e-06	-0.0285	0.1385	0.8371	23.742
Cutaneous T-cell attracting (CCL27)	CTACK	22	rs135555	G	C	0.186	0.0268	9.55e-07	-0.0485	0.0333	0.1449	48.168
Beta nerve growth factor	βNGF	1	rs71641308	T	C	0.2043	0.0432	1.42e-09	-0.0302	0.0526	0.5659	22.365
Beta nerve growth factor	βNGF	1	rs74966328	A	G	-0.293	0.0618	3.59e-06	-0.0526	0.1479	0.722	22.478
Beta nerve growth factor	βNGF	1	rs9436119	A	G	-0.1121	0.0246	3.13e-06	0.0695	0.0291	0.0168799	20.765
Beta nerve growth factor	βNGF	6	rs396960	A	T	-0.1601	0.0346	2.3e-06	-0.029	0.0357	0.4172	21.411
Beta nerve growth factor	βNGF	10	rs72780728	A	G	0.1883	0.0403	2.99e-06	-0.0415	0.0493	0.4006	21.832
Beta nerve growth factor	βNGF	12	rs7970581	G	T	-0.138	0.0282	2.69e-06	-0.0853	0.0333	0.01034	23.947
Beta nerve growth factor	βNGF	15	rs67476890	T	C	0.1769	0.0379	2.13e-06	-0.0127	0.0465	0.7843	21.786
Beta nerve growth factor	βNGF	18	rs73472576	C	T	0.1181	0.0252	9.27e-07	0.0031	0.029	0.915	21.963
Beta nerve growth factor	βNGF	19	rs28637706	T	G	-0.1589	0.0263	3.91e-06	0.0038	0.0304	0.9013	36.504
Vascular endothelial growth factor	VEGF	3	rs10934631	C	T	0.1151	0.0245	1.94e-06	-0.0567	0.0385	0.141	22.071
Vascular endothelial growth factor	VEGF	3	rs143479231	A	G	-0.2598	0.0491	1.01e-11	-0.0928	0.0859	0.28	27.997
Vascular endothelial growth factor	VEGF	6	rs13209117	A	G	0.1302	0.0201	2.47e-06	-0.0238	0.0336	0.4784	41.959
Vascular endothelial growth factor	VEGF	6	rs6921438	A	G	-0.49	0.0175	1.23e-07	0.04	0.0285	0.1615	784
Vascular endothelial growth factor	VEGF	6	rs9472183	G	A	0.1282	0.017	5.28e-11	0.0027	0.0298	0.929	56.869
Vascular endothelial growth factor	VEGF	9	rs10967186	C	T	-0.0898	0.017	1.9e-07	0.0356	0.0297	0.2306	27.903
Vascular endothelial growth factor	VEGF	9	rs7030781	T	A	-0.1368	0.0173	2.64e-06	0.0468	0.029	0.1069	62.529
Vascular endothelial growth factor	VEGF	10	rs10761731	T	A	0.1187	0.0174	2.09e-171	0.0006	0.0289	0.9825	46.537
Vascular endothelial growth factor	VEGF	10	rs73418461	A	G	-0.2492	0.0521	2.57e-15	-0.0549	0.073	0.4519	22.878
Vascular endothelial growth factor	VEGF	15	rs4082730	A	G	0.2522	0.0534	1.67e-06	-0.0685	0.0884	0.4382	22.305
Vascular endothelial growth factor	VEGF	16	rs8045833	A	G	0.108	0.0211	2.83e-07	-0.0567	0.033	0.0863098	26.199
Vascular endothelial growth factor	VEGF	17	rs10153304	A	G	0.1547	0.0325	5.19e-14	-0.0195	0.0513	0.7039	22.658
Macrophage migration inhibitory factor (glycosylation-inhibiting factor)	MIF	2	rs141009259	C	T	0.6178	0.1322	2.47e-06	0.1172	0.1435	0.4139	21.839
Macrophage migration inhibitory factor (glycosylation-inhibiting factor)	MIF	4	rs13142904	T	C	-0.223	0.0425	2.56e-07	0.0061	0.0554	0.9117	27.532
Macrophage migration inhibitory factor (glycosylation-inhibiting factor)	MIF	5	rs78098071	C	T	0.4867	0.0918	1.78e-07	0.1278	0.1275	0.3163	28.108
Macrophage migration inhibitory factor (glycosylation-inhibiting factor)	MIF	6	rs28994873	T	A	-0.1337	0.026	9.66e-07	-0.2845	0.1555	0.0672899	26.443
Macrophage migration inhibitory factor (glycosylation-inhibiting factor)	MIF	11	rs118055855	C	T	-0.6907	0.15	4.13e-06	-0.0863	0.1202	0.472799	21.203
Macrophage migration inhibitory factor (glycosylation-inhibiting factor)	MIF	15	rs12594190	G	A	-0.1355	0.0267	3.7e-07	-0.0567	0.0322	0.0785091	25.755
Macrophage migration inhibitory factor (glycosylation-inhibiting factor)	MIF	16	rs11551183	G	C	-0.3715	0.0797	2.53e-06	-0.0275	0.0902	0.7603	21.727
Macrophage migration inhibitory factor (glycosylation-inhibiting factor)	MIF	22	rs113218956	A	G	-0.8948	0.1879	2.26e-06	-0.1392	0.2367	0.5565	22.678
Macrophage migration inhibitory factor (glycosylation-inhibiting factor)	MIF	22	rs2330634	G	C	-0.1556	0.0249	4.53e-10	-0.0269	0.0291	0.3568	39.05
TNF-related apoptosis inducing ligand	TRAIL	3	rs73039026	C	A	0.2999	0.0635	2.02e-06	0.0238	0.1194	0.8421	22.305
TNF-related apoptosis inducing ligand	TRAIL	3	rs79287178	A	G	-0.4317	0.0421	9.12e-25	-0.056	0.0812	0.4902	105.148
TNF-related apoptosis inducing ligand	TRAIL	4	rs28431810	G	C	0.1195	0.0253	2.52e-06	0.0007	0.0545	0.9897	22.31
TNF-related apoptosis inducing ligand	TRAIL	4	rs75928541	A	G	0.275	0.0593	4.24e-06	-0.0081	0.1044	0.938	21.506
TNF-related apoptosis inducing ligand	TRAIL	5	rs10075741	G	C	-0.0881	0.0189	3.34e-06	-0.0397	0.0361	0.2722	21.728
TNF-related apoptosis inducing ligand	TRAIL	5	rs13185784	A	G	0.0846	0.0183	3.9e-06	0.0192	0.0334	0.5651	21.372
TNF-related apoptosis inducing ligand	TRAIL	8	rs13278062	T	G	0.0801	0.0157	3.57e-07	-0.0138	0.0286	0.629001	26.029
TNF-related apoptosis inducing ligand	TRAIL	11	rs146783010	G	A	0.6016	0.135	4.83e-06	-0.0815	0.1542	0.597301	19.859
TNF-related apoptosis inducing ligand	TRAIL	13	rs11618126	G	A	-0.8908	0.1914	1.46e-06	-0.2052	0.1688	0.2241	21.661
TNF-related apoptosis inducing ligand	TRAIL	14	rs747324	C	T	0.0855	0.0178	1.61e-06	0.0013	0.0311	0.9666	23.072
TNF-related apoptosis inducing ligand	TRAIL	17	rs11657269	G	A	-0.1188	0.026	4.78e-06	-0.0592	0.0408	0.1461	20.878
TNF-related apoptosis inducing ligand	TRAIL	18	rs138987090	G	A	0.7497	0.0752	4.5e-23	-0.2609	0.1432	0.0683801	99.389
TNF-related apoptosis inducing ligand	TRAIL	18	rs193112415	C	T	1.0421	0.0623	2.15e-62	-0.0823	0.1081	0.4464	279.797
TNF-related apoptosis inducing ligand	TRAIL	18	rs28521641	T	A	0.7019	0.0447	1.3e-56	-0.0136	0.1251	0.9135	246.567
TNF-related apoptosis inducing ligand	TRAIL	18	rs57396456	C	T	0.5626	0.0518	1.25e-27	0.0465	0.098	0.635	117.961
TNF-related apoptosis inducing ligand	TRAIL	18	rs62093514	T	C	1.0618	0.0552	6.86e-82	-0.1821	0.0974	0.0614002	370.005
TNF-related apoptosis inducing ligand	TRAIL	18	rs74778900	T	C	0.5906	0.0532	2.59e-28	0.0213	0.1276	0.8676	123.243
TNF-related apoptosis inducing ligand	TRAIL	19	rs148051545	T	C	-0.3921	0.0848	3.86e-06	0.0546	0.1412	0.6991	21.38
TNF-related apoptosis inducing ligand	TRAIL	20	rs11699445	G	T	-0.0746	0.0161	3.27e-06	-0.0278	0.0411	0.4986	21.47
Tumor necrosis factor-beta	TNFβ	1	rs10925040	T	C	0.1755	0.037	2.67e-06	0.009	0.029	0.768	22.498
Tumor necrosis factor-beta	TNFβ	1	rs78296352	T	G	1.2215	0.137	4.76e-21	-0.093	0.095	0.328	79.496
Tumor necrosis factor-beta	TNFβ	3	rs7629875	G	A	-0.3766	0.077	1.37e-06	-0.05	0.058	0.385	23.921
Tumor necrosis factor-beta	TNFβ	8	rs75240021	C	G	0.3705	0.077	1.61e-06	0.114	0.056	0.044	23.152
Tumor necrosis factor-beta	TNFβ	19	rs753274	T	C	-0.1736	0.037	2.77e-06	-0.027	0.029	0.363	22.014
Tumor necrosis factor-alpha	TNFα	4	rs115669577	A	G	0.9889	0.2	8.28e-07	0.053	0.192	0.784	24.448
Tumor necrosis factor-alpha	TNFα	5	rs111332265	G	A	0.3766	0.075	6.63e-07	0.132	0.074	0.073	25.214
Tumor necrosis factor-alpha	TNFα	8	rs79105320	A	G	0.5605	0.118	3.59e-06	0.223	0.127	0.078	22.563
Tumor necrosis factor-alpha	TNFα	11	rs10834997	A	G	-0.1247	0.026	1.33e-06	-0.02	0.031	0.535	23.003
Tumor necrosis factor-alpha	TNFα	20	rs8121916	A	C	0.1306	0.028	2.72e-06	0.067	0.033	0.042	21.756
Stromal cell-derived factor-1 alpha (CXCL12)	SDF1α	1	rs12407262	A	G	0.1179	0.027	3.99e-06	0.017	0.043	0.693	19.068
Stromal cell-derived factor-1 alpha (CXCL12)	SDF1α	2	rs13400104	G	A	0.0647	0.019	4.53e-06	-0.124	0.062	0.047	11.596
Stromal cell-derived factor-1 alpha (CXCL12)	SDF1α	4	rs10013755	T	A	-0.5302	0.1	1.5e-07	-0.013	0.09	0.884	28.111
Stromal cell-derived factor-1 alpha (CXCL12)	SDF1α	4	rs149893336	G	A	0.5034	0.108	4.52e-06	-0.181	0.128	0.159	21.726
Stromal cell-derived factor-1 alpha (CXCL12)	SDF1α	4	rs482700	A	G	-0.0893	0.02	1.57e-06	0.016	0.034	0.637	19.936
Stromal cell-derived factor-1 alpha (CXCL12)	SDF1α	5	rs10474392	G	A	-0.0962	0.018	1.24e-06	-0.008	0.048	0.866	28.563
Stromal cell-derived factor-1 alpha (CXCL12)	SDF1α	6	rs9267091	A	G	0.0781	0.02	3.63e-06	0.006	0.037	0.88	15.249
Stromal cell-derived factor-1 alpha (CXCL12)	SDF1α	9	rs139840550	A	G	0.1834	0.055	3.79e-06	-0.062	0.094	0.506	11.119
Stromal cell-derived factor-1 alpha (CXCL12)	SDF1α	16	rs67689854	A	C	-0.0681	0.02	3.07e-06	0.081	0.039	0.037	11.594
Stromal cell-derived factor-1 alpha (CXCL12)	SDF1α	19	rs4581824	G	T	0.0701	0.017	3.05e-06	0.006	0.03	0.833	17.003
Stem cell growth factor beta	SCGFβ	1	rs34911860	A	G	-0.3675	0.079	3.24e-06	0.017	0.1261	0.8905	21.64
Stem cell growth factor beta	SCGFβ	1	rs4656185	A	G	0.205	0.026	1.16e-15	-0.041	0.0306	0.1832	62.167
Stem cell growth factor beta	SCGFβ	3	rs143829871	C	T	0.1902	0.04	1.9e-06	-0.061	0.0557	0.2712	22.61
Stem cell growth factor beta	SCGFβ	5	rs17876031	G	A	0.1514	0.026	2.25e-09	-0.021	0.0305	0.4913	33.908
Stem cell growth factor beta	SCGFβ	6	rs7762066	C	T	-0.1389	0.03	3.5e-06	-0.02	0.0328	0.5404	21.437
Stem cell growth factor beta	SCGFβ	7	rs139413256	A	G	-0.5377	0.108	7.04e-07	0.088	0.0953	0.355	24.787
Stem cell growth factor beta	SCGFβ	7	rs151194174	A	G	0.4635	0.094	1.13e-06	-0.131	0.0834	0.1166	24.313
Stem cell growth factor beta	SCGFβ	8	rs4737732	G	A	0.1147	0.025	4.68e-06	-0.008	0.0324	0.8047	21.05
Stem cell growth factor beta	SCGFβ	8	rs78217154	C	T	-0.3997	0.086	3.77e-06	-0.08	0.1067	0.4547	21.601
Stem cell growth factor beta	SCGFβ	9	rs13287050	T	A	0.1242	0.026	2.2e-06	0.05	0.0326	0.1235	22.819
Stem cell growth factor beta	SCGFβ	12	rs117716477	A	C	0.8384	0.084	1.34e-23	-0.137	0.1171	0.2439	99.619
Stem cell growth factor beta	SCGFβ	18	rs264162	G	A	-0.1097	0.023	2.68e-06	0.025	0.0285	0.3749	22.749
Stem cell growth factor beta	SCGFβ	19	rs112346514	T	C	-0.3314	0.071	2.37e-06	0.052	0.0818	0.5239	21.787
Stem cell growth factor beta	SCGFβ	19	rs116924815	T	C	0.6079	0.074	1.74e-16	0.004	0.0891	0.961	67.484
Stem cell growth factor beta	SCGFβ	20	rs12480722	C	T	-0.1624	0.036	4.72e-06	0.009	0.0449	0.8379	20.35
Stem cell factor	SCF	1	rs1557570	T	G	0.1186	0.017	2.74e-12	-0.0416	0.0305	0.1723	48.671
Stem cell factor	SCF	2	rs13412535	A	G	-0.1067	0.021	6.04e-07	0.0553	0.035	0.1143	25.816
Stem cell factor	SCF	4	rs78666213	G	T	0.2744	0.058	2.59e-06	-0.006	0.0963	0.9505	22.383
Stem cell factor	SCF	8	rs1568119	T	C	-0.5906	0.113	1.24e-07	-0.0096	0.1018	0.9246	27.317
Stem cell factor	SCF	9	rs4841899	C	T	0.1004	0.018	1.78e-08	-0.0498	0.0313	0.1116	31.112
Stem cell factor	SCF	9	rs635634	T	C	-0.1032	0.019	6.74e-08	-0.0129	0.0355	0.715899	29.502
Stem cell factor	SCF	9	rs7039247	G	C	-0.0806	0.017	1.6e-06	-0.0257	0.0301	0.3935	22.479
Stem cell factor	SCF	9	rs80271436	A	G	-0.237	0.049	9.95e-07	-0.0631	0.0798	0.4291	23.394
Stem cell factor	SCF	14	rs113127926	A	C	0.1982	0.042	2.27e-06	0.0244	0.0684	0.7213	22.269
Stem cell factor	SCF	14	rs72678285	T	A	-0.1092	0.023	2.25e-06	0.0528	0.0391	0.177	22.542
Stem cell factor	SCF	18	rs1942355	T	C	-0.0716	0.016	4.7e-06	-0.0307	0.0288	0.2873	20.026
Interleukin-16	IL-16	4	rs4253283	C	T	-0.146	0.026	1.75e-08	0.0107	0.0313	0.732799	31.533
Interleukin-16	IL-16	4	rs4513633	A	C	-0.2239	0.045	7.44e-07	0.0174	0.0442	0.693499	24.756
Interleukin-16	IL-16	5	rs1801020	G	A	-0.1733	0.027	4.53e-10	-0.0101	0.0322	0.7526	41.197
Interleukin-16	IL-16	9	rs115981497	A	T	-0.8306	0.168	3.59e-06	0.2109	0.1376	0.1253	24.444
Interleukin-16	IL-16	10	rs1255143	T	C	0.1306	0.024	7.1e-08	0.0007	0.0291	0.9811	29.612
Interleukin-16	IL-16	10	rs12765671	A	G	-0.6023	0.132	4.84e-06	0.1841	0.1187	0.1211	20.82
Interleukin-16	IL-16	11	rs117916513	A	G	-0.502	0.099	3.79e-07	0.1071	0.0924	0.2461	25.712
Interleukin-16	IL-16	12	rs9706053	T	C	0.4582	0.093	7.01e-07	-0.1493	0.0852	0.0796691	24.274
Interleukin-16	IL-16	15	rs144691581	A	G	0.4882	0.097	4.2e-07	0.0151	0.1093	0.8904	25.331
Interleukin-16	IL-16	15	rs4778636	A	G	-0.7272	0.063	1.11e-30	0.068	0.0545	0.2118	133.238
Interleukin-16	IL-16	17	rs117217798	T	C	-0.2036	0.044	4.15e-06	-0.0464	0.0562	0.4091	21.412
Regulated on Activation, Normal T Cell Expressed and Secreted (CCL5)	RANTES	2	rs112072646	A	G	0.4286	0.086	6.48e-07	-0.1441	0.1012	0.1546	24.837
Regulated on Activation, Normal T Cell Expressed and Secreted (CCL5)	RANTES	6	rs62438851	G	A	0.1957	0.041	2.33e-06	0.0241	0.0459	0.5989	22.783
Regulated on Activation, Normal T Cell Expressed and Secreted (CCL5)	RANTES	6	rs818452	T	C	0.2381	0.051	2.36e-06	0.0049	0.0547	0.9284	21.796
Regulated on Activation, Normal T Cell Expressed and Secreted (CCL5)	RANTES	8	rs7000423	T	C	-0.1318	0.025	1.82e-07	0.0213	0.0298	0.4745	27.794
Regulated on Activation, Normal T Cell Expressed and Secreted (CCL5)	RANTES	11	rs75613039	T	C	0.37	0.081	4.81e-06	-0.0094	0.0903	0.9169	20.866
Regulated on Activation, Normal T Cell Expressed and Secreted (CCL5)	RANTES	13	rs74472919	T	C	0.3313	0.061	3.97e-08	0.0514	0.0806	0.5241	29.497
Regulated on Activation, Normal T Cell Expressed and Secreted (CCL5)	RANTES	15	rs7170339	G	C	0.4203	0.091	4.41e-06	-0.0302	0.0862	0.7259	21.332
Regulated on Activation, Normal T Cell Expressed and Secreted (CCL5)	RANTES	16	rs72793342	A	G	-0.1487	0.031	1.48e-06	-0.0012	0.036	0.9729	23.009
Regulated on Activation, Normal T Cell Expressed and Secreted (CCL5)	RANTES	17	rs2702950	C	G	-0.1658	0.032	2.4e-07	-0.011	0.0363	0.7626	26.845
Regulated on Activation, Normal T Cell Expressed and Secreted (CCL5)	RANTES	18	rs4940620	G	A	0.2494	0.054	3.54e-06	-0.0399	0.062	0.52	21.331
Regulated on Activation, Normal T Cell Expressed and Secreted (CCL5)	RANTES	19	rs147509526	T	C	-0.358	0.072	6.93e-07	-0.1625	0.0976	0.0960307	24.723
Platelet derived growth factor BB	PDGFbb	2	rs13412535	A	G	0.3352	0.021	2.46e-55	0.0553	0.035	0.1143	254.782
Platelet derived growth factor BB	PDGFbb	2	rs55680718	T	C	-0.1383	0.025	1.86e-08	-0.0145	0.0455	0.749	30.603
Platelet derived growth factor BB	PDGFbb	2	rs72777070	G	T	0.1069	0.02	8.98e-08	0.007	0.0359	0.8447	28.569
Platelet derived growth factor BB	PDGFbb	3	rs11916118	G	A	-0.0889	0.019	4.93e-06	0.0394	0.0383	0.3034	21.893
Platelet derived growth factor BB	PDGFbb	3	rs73162807	A	C	-0.2391	0.05	1.74e-06	0.0608	0.1002	0.5441	22.868
Platelet derived growth factor BB	PDGFbb	4	rs35859699	A	G	-0.3952	0.084	2.07e-06	0.0946	0.1194	0.4285	22.135
Platelet derived growth factor BB	PDGFbb	5	rs116445074	T	G	0.2931	0.059	3.11e-07	-0.04	0.1147	0.726999	24.679
Platelet derived growth factor BB	PDGFbb	6	rs2324229	C	T	-0.0894	0.016	3.48e-08	0.0053	0.0295	0.8581	31.22
Platelet derived growth factor BB	PDGFbb	7	rs11766649	G	A	-0.0908	0.02	3.53e-06	-0.0107	0.0339	0.752101	20.612
Platelet derived growth factor BB	PDGFbb	11	rs12289510	G	A	0.078	0.016	7.69e-07	-0.021	0.0289	0.467599	23.766
Platelet derived growth factor BB	PDGFbb	15	rs11247305	G	C	0.1692	0.036	1.9e-06	0.024	0.0578	0.677599	22.09
Platelet derived growth factor BB	PDGFbb	15	rs4965869	T	C	0.184	0.018	5.66e-24	0.0375	0.0326	0.2497	104.494
Platelet derived growth factor BB	PDGFbb	16	rs9936075	G	A	0.0782	0.016	1.76e-06	-0.0551	0.0302	0.0678797	23.888
Platelet derived growth factor BB	PDGFbb	20	rs9941733	G	A	-0.1161	0.023	3.31e-07	-0.0434	0.0385	0.2599	25.481
Macrophage inflammatory protein-1β (CCL4)	MIP1β	1	rs116237296	A	G	0.5437	0.112	7.23e-07	0.226	0.1687	0.1802	23.566
Macrophage inflammatory protein-1β (CCL4)	MIP1β	3	rs11130043	A	G	-0.0731	0.016	3.22e-06	-0.0032	0.0291	0.9126	20.873
Macrophage inflammatory protein-1β (CCL4)	MIP1β	3	rs113010081	C	T	0.5954	0.024	3.85e-140	-0.0326	0.0456	0.4739	615.453
Macrophage inflammatory protein-1β (CCL4)	MIP1β	3	rs76356863	T	A	0.3494	0.067	1.67e-07	-0.258	0.1075	0.01637	27.195
Macrophage inflammatory protein-1β (CCL4)	MIP1β	3	rs79068918	C	G	0.2752	0.027	3.2e-24	-0.0243	0.0505	0.6306	103.889
Macrophage inflammatory protein-1β (CCL4)	MIP1β	5	rs72791296	T	C	0.2369	0.047	3.78e-07	0.0373	0.0781	0.632799	25.406
Macrophage inflammatory protein-1β (CCL4)	MIP1β	5	rs72799710	T	C	-0.1014	0.022	3.21e-06	-0.0021	0.0384	0.9573	21.244
Macrophage inflammatory protein-1β (CCL4)	MIP1β	7	rs17138331	G	A	0.1391	0.03	2.26e-06	-0.0395	0.046	0.3899	21.499
Macrophage inflammatory protein-1β (CCL4)	MIP1β	7	rs76776296	G	A	-0.2997	0.06	5.55e-07	0.0398	0.0891	0.6553	24.95
Macrophage inflammatory protein-1β (CCL4)	MIP1β	8	rs281749	C	T	-0.0799	0.017	3.17e-06	-0.0323	0.0306	0.2911	22.09
Macrophage inflammatory protein-1β (CCL4)	MIP1β	9	rs76582507	A	G	0.3175	0.068	3.26e-06	-0.1064	0.1396	0.446	21.801
Macrophage inflammatory protein-1β (CCL4)	MIP1β	10	rs74810984	C	T	-0.2206	0.047	1.96e-06	0.0119	0.1013	0.9062	22.03
Macrophage inflammatory protein-1β (CCL4)	MIP1β	11	rs4609608	C	G	-0.0936	0.02	3.62e-06	0.0203	0.0371	0.584501	21.902
Macrophage inflammatory protein-1β (CCL4)	MIP1β	17	rs113877493	T	C	-0.6124	0.022	1.62e-173	-0.0079	0.0452	0.8613	774.863
Macrophage inflammatory protein-1β (CCL4)	MIP1β	17	rs117453826	G	A	0.5774	0.059	5.07e-22	-0.1489	0.1087	0.1705	95.774
Macrophage inflammatory protein-1β (CCL4)	MIP1β	17	rs141102180	T	G	0.3225	0.039	1.08e-16	-0.0911	0.0877	0.2991	68.38
Macrophage inflammatory protein-1β (CCL4)	MIP1β	17	rs17641689	G	A	0.2448	0.029	1.28e-16	0.0125	0.0504	0.8043	71.257
Macrophage inflammatory protein-1β (CCL4)	MIP1β	17	rs2079664	G	A	-0.0995	0.018	1.51e-08	0.0358	0.0315	0.2562	30.556
Macrophage inflammatory protein-1β (CCL4)	MIP1β	17	rs34437725	C	T	0.2633	0.048	7.67e-08	-0.1197	0.0821	0.1447	30.09
Macrophage inflammatory protein-1β (CCL4)	MIP1β	21	rs76583883	T	G	-0.2317	0.051	4.99e-06	0.1341	0.0796	0.0919602	20.64
Macrophage inflammatory protein-1α (CCL3)	MIP1α	1	rs116615337	A	G	0.1278	0.028	4.82e-06	-0.019	0.0523	0.716101	20.833
Macrophage inflammatory protein-1α (CCL3)	MIP1α	2	rs34771762	G	A	-0.249	0.052	2.13e-06	-0.0406	0.0584	0.4868	22.929
Macrophage inflammatory protein-1α (CCL3)	MIP1α	6	rs6900267	A	C	-0.2429	0.052	2.89e-06	0.0417	0.1046	0.6903	21.82
Macrophage inflammatory protein-1α (CCL3)	MIP1α	7	rs12690897	A	G	0.125	0.0262	2.11e-06	0.0569	0.0325	0.0803896	22.762
Macrophage inflammatory protein-1α (CCL3)	MIP1α	11	rs10835056	G	T	-0.119	0.0254	2.6e-06	-0.015	0.0313	0.6326	21.95
Macrophage inflammatory protein-1α (CCL3)	MIP1α	11	rs184154340	A	G	0.331	0.0693	1.86e-06	-0.0246	0.0757	0.7449	22.813
Macrophage inflammatory protein-1α (CCL3)	MIP1α	14	rs57786342	A	G	0.131	0.0285	4.05e-06	0.0432	0.0549	0.4309	21.128
Macrophage inflammatory protein-1α (CCL3)	MIP1α	18	rs7232268	G	A	-0.282	0.0599	2.55e-06	-0.0846	0.0781	0.279	22.164
Macrophage inflammatory protein-1α (CCL3)	MIP1α	22	rs60198979	A	G	-0.215	0.0458	2.61e-06	-0.0215	0.0525	0.6821	22.037
Monokine induced by interferon-gamma (CXCL9)	MIG	1	rs6679677	A	C	0.162	0.0329	8.86e-07	0.049	0.0444	0.2695	24.246
Monokine induced by interferon-gamma (CXCL9)	MIG	3	rs139010077	T	C	0.4322	0.095	3.55e-06	0.06	0.1212	0.6202	20.698
Monokine induced by interferon-gamma (CXCL9)	MIG	4	rs13143163	C	G	0.2706	0.0586	4.02e-06	-0.0324	0.0951	0.7331	21.324
Monokine induced by interferon-gamma (CXCL9)	MIG	4	rs55876513	G	T	-0.166	0.0255	8.23e-11	0.0596	0.0318	0.0613705	42.378
Monokine induced by interferon-gamma (CXCL9)	MIG	4	rs902851	T	A	-0.8205	0.1884	4.68e-06	0.075	0.1034	0.4684	18.967
Monokine induced by interferon-gamma (CXCL9)	MIG	6	rs41272086	A	G	-0.2226	0.0415	7.43e-08	-0.0312	0.0492	0.5264	28.771
Monokine induced by interferon-gamma (CXCL9)	MIG	7	rs1796086	C	T	0.2096	0.0403	2.23e-07	0.0741	0.0742	0.3181	27.05
Monokine induced by interferon-gamma (CXCL9)	MIG	9	rs62562991	A	G	0.6236	0.126	8.4e-07	0.0457	0.1174	0.697	24.495
Monokine induced by interferon-gamma (CXCL9)	MIG	9	rs75880256	G	C	0.2703	0.0586	3.89e-06	0.0388	0.0707	0.583399	21.276
Monokine induced by interferon-gamma (CXCL9)	MIG	10	rs117831247	T	C	-0.8334	0.1754	2.16e-06	-0.1062	0.1728	0.5387	22.576
Monokine induced by interferon-gamma (CXCL9)	MIG	12	rs11177248	A	G	0.3073	0.067	4.45e-06	0.0308	0.0686	0.6538	21.037
Monokine induced by interferon-gamma (CXCL9)	MIG	13	rs816960	T	C	-0.1224	0.0244	5.01e-07	-0.0372	0.0312	0.2331	25.164
Monokine induced by interferon-gamma (CXCL9)	MIG	14	rs112337562	G	T	0.37	0.0796	2.98e-06	0.0878	0.1099	0.4244	21.606
Monokine induced by interferon-gamma (CXCL9)	MIG	14	rs77086208	T	C	0.3226	0.0698	3.83e-06	0.192	0.0975	0.0490501	21.361
Monokine induced by interferon-gamma (CXCL9)	MIG	19	rs111607343	A	G	-0.521	0.1119	2.83e-06	0.0668	0.1041	0.5215	21.678
Monokine induced by interferon-gamma (CXCL9)	MIG	21	rs112861654	G	A	0.2765	0.0529	1.81e-07	-0.0354	0.058	0.542099	27.32
Monokine induced by interferon-gamma (CXCL9)	MIG	22	rs5752128	C	T	0.1685	0.0369	4.34e-06	-0.0217	0.0479	0.6506	20.852
Macrophage colony-stimulating factor	MCSF	1	rs78296352	T	G	0.527	0.1112	1.05e-06	-0.0931	0.0952	0.3283	22.46
Macrophage colony-stimulating factor	MCSF	3	rs116274860	G	T	-0.819	0.1741	2.74e-06	0.3983	0.128	0.00185302	22.129
Macrophage colony-stimulating factor	MCSF	3	rs62294910	A	G	0.3431	0.0691	6.82e-07	-0.0195	0.0638	0.759799	24.654
Macrophage colony-stimulating factor	MCSF	6	rs9387100	C	T	0.1352	0.0292	4.07e-06	0.0597	0.0302	0.0483103	21.438
Macrophage colony-stimulating factor	MCSF	8	rs56367447	T	C	-0.4967	0.0883	1.72e-08	-0.0704	0.0808	0.384	31.642
Macrophage colony-stimulating factor	MCSF	18	rs117867915	C	T	-0.5272	0.1098	1.61e-06	0.0476	0.1199	0.691301	23.054
Macrophage colony-stimulating factor	MCSF	18	rs12962919	T	C	0.3052	0.0662	4.65e-06	0.0949	0.0508	0.0618102	21.255
Macrophage colony-stimulating factor	MCSF	20	rs145778765	T	C	-0.7993	0.1689	2.2e-06	-0.013	0.1061	0.9026	22.395
Macrophage colony-stimulating factor	MCSF	22	rs4269021	G	C	0.235	0.0507	3.66e-06	-0.0282	0.0472	0.5507	21.484
Monocyte chemotactic protein-3 (CCL7)	MCP3	4	rs28394764	T	A	-0.6012	0.1282	3.01e-06	-0.1088	0.0742	0.1424	21.992
Monocyte chemotactic protein-3 (CCL7)	MCP3	8	rs62492260	T	G	-0.2788	0.058	1.54e-06	-0.0243	0.0398	0.5414	23.106
Monocyte chemotactic protein-3 (CCL7)	MCP3	8	rs73669117	G	A	0.6238	0.131	2.56e-06	0.1095	0.1064	0.3034	22.675
Monocyte chemotactic protein-3 (CCL7)	MCP3	11	rs10892381	T	C	0.2412	0.0476	3.56e-07	-0.0221	0.0306	0.47	25.677
Monocyte chemotactic protein-1 (CCL2)	MCP1	1	rs12073356	A	G	-0.1426	0.0311	4.17e-06	0.0522	0.0583	0.3704	21.024
Monocyte chemotactic protein-1 (CCL2)	MCP1	1	rs12075	A	G	0.2185	0.0155	1.44e-44	0.0046	0.0295	0.8764	198.719
Monocyte chemotactic protein-1 (CCL2)	MCP1	1	rs56212190	T	C	0.181	0.0373	9.85e-07	-0.0417	0.0704	0.5536	23.547
Monocyte chemotactic protein-1 (CCL2)	MCP1	1	rs7517040	G	A	0.0987	0.0191	2.44e-07	0.0478	0.0507	0.3454	26.703
Monocyte chemotactic protein-1 (CCL2)	MCP1	2	rs111995966	G	T	-0.1452	0.031	2.53e-06	-0.033	0.0681	0.6283	21.939
Monocyte chemotactic protein-1 (CCL2)	MCP1	3	rs112313229	A	G	-0.1646	0.0313	1.43e-07	-0.0281	0.0635	0.658801	27.655
Monocyte chemotactic protein-1 (CCL2)	MCP1	3	rs12493471	C	T	-0.1163	0.0162	6.81e-13	0.0229	0.0314	0.4661	51.538
Monocyte chemotactic protein-1 (CCL2)	MCP1	3	rs2228467	C	T	0.2637	0.0291	9.19e-20	0.0888	0.0587	0.1301	82.117
Monocyte chemotactic protein-1 (CCL2)	MCP1	3	rs2712431	A	C	-0.0787	0.0172	4.75e-06	0.0456	0.0316	0.149	20.936
Monocyte chemotactic protein-1 (CCL2)	MCP1	3	rs62243917	T	A	0.3171	0.0331	7.94e-22	0.0863	0.0487	0.0762307	91.778
Monocyte chemotactic protein-1 (CCL2)	MCP1	12	rs10744620	C	T	-0.0788	0.0161	9.91e-07	0.0213	0.0293	0.4666	23.955
Monocyte chemotactic protein-1 (CCL2)	MCP1	13	rs9317045	C	A	-0.1134	0.0236	1.52e-06	-0.0206	0.0386	0.5936	23.089
Monocyte chemotactic protein-1 (CCL2)	MCP1	14	rs10145849	A	G	-0.0755	0.0162	3.41e-06	-0.0011	0.0387	0.9766	21.72
Monocyte chemotactic protein-1 (CCL2)	MCP1	16	rs7197349	G	A	-0.0968	0.0206	2.62e-06	-0.0353	0.0389	0.364	22.081
Monocyte chemotactic protein-1 (CCL2)	MCP1	19	rs146522229	T	C	-0.5976	0.1177	3.56e-07	0.0399	0.172	0.8167	25.779
Interleukin-12p70	IL-12p70	2	rs282258	C	T	-0.073	0.0156	3.21e-06	0.0023	0.0289	0.9361	21.898
Interleukin-12p70	IL-12p70	6	rs13209117	A	G	0.1002	0.0186	5.57e-08	-0.0238	0.0336	0.4784	29.021
Interleukin-12p70	IL-12p70	6	rs41282644	A	G	0.1473	0.0304	1.05e-06	0.024	0.0613	0.695401	23.478
Interleukin-12p70	IL-12p70	6	rs4349809	G	T	-0.3777	0.0159	2.56e-124	0.0275	0.0286	0.3372	564.287
Interleukin-12p70	IL-12p70	6	rs9472183	G	A	0.1019	0.0157	8.61e-11	0.0027	0.0298	0.929	42.126
Interleukin-12p70	IL-12p70	8	rs6993770	T	A	-0.0918	0.019	1.12e-06	-0.0028	0.0324	0.9319	23.344
Interleukin-12p70	IL-12p70	9	rs2375980	G	C	-0.0937	0.016	4.55e-09	0.0423	0.0289	0.1435	34.296
Interleukin-12p70	IL-12p70	10	rs10761731	T	A	0.1001	0.016	6.23e-10	0.0006	0.0289	0.9825	39.141
Interleukin-12p70	IL-12p70	11	rs79121401	C	T	-0.5548	0.121	4.24e-06	-0.0651	0.1321	0.621901	21.023
Interleukin-12p70	IL-12p70	12	rs782107	A	G	0.075	0.016	1.6e-06	0.0232	0.0287	0.42	21.973
Interleukin-12p70	IL-12p70	17	rs72831623	A	G	0.1913	0.037	2.42e-07	-0.0588	0.0805	0.4651	26.732
Interleukin-12p70	IL-12p70	18	rs71361173	G	T	-0.111	0.024	3.06e-06	-0.0664	0.0436	0.1276	21.391
Interleukin-12p70	IL-12p70	20	rs200751	C	G	-0.0986	0.021	3.98e-06	-0.059	0.0426	0.1664	22.045
Interleukin-12p70	IL-12p70	21	rs17229494	G	A	0.1172	0.026	4.93e-06	-0.0291	0.0499	0.5603	20.319
Interferon gamma-induced protein 10 (CXCL10)	IP10	3	rs7645625	G	T	0.1086	0.024	4.41e-06	0.0187	0.0291	0.5204	20.476
Interferon gamma-induced protein 10 (CXCL10)	IP10	4	rs113831257	A	G	0.3592	0.064	2.53e-08	-0.106	0.0714	0.1381	31.5
Interferon gamma-induced protein 10 (CXCL10)	IP10	4	rs143799975	G	A	0.7984	0.164	1e-06	-0.2788	0.1607	0.0827199	23.7
Interferon gamma-induced protein 10 (CXCL10)	IP10	5	rs188759467	A	T	0.4504	0.096	3.21e-06	-0.1246	0.0855	0.145	22.012
Interferon gamma-induced protein 10 (CXCL10)	IP10	6	rs9450351	C	T	0.2768	0.049	1.48e-08	-0.0528	0.0688	0.4425	31.911
Interferon gamma-induced protein 10 (CXCL10)	IP10	8	rs34383175	T	C	-0.3153	0.066	1.51e-06	0.0035	0.0816	0.9659	22.822
Interferon gamma-induced protein 10 (CXCL10)	IP10	9	rs10809307	C	T	-0.1305	0.028	3.64e-06	-0.0649	0.0345	0.0600994	21.722
Interferon gamma-induced protein 10 (CXCL10)	IP10	9	rs75970138	A	G	-0.485	0.104	1.53e-06	0.0536	0.1471	0.715599	21.748
Interferon gamma-induced protein 10 (CXCL10)	IP10	14	rs11626201	A	C	0.1162	0.025	1.93e-06	0.0024	0.0293	0.9352	21.604
Interferon gamma-induced protein 10 (CXCL10)	IP10	15	rs79848609	C	A	-0.2603	0.054	8.75e-07	0.0764	0.0696	0.2723	23.236
Interferon gamma-induced protein 10 (CXCL10)	IP10	19	rs8112909	A	G	-0.1426	0.03	1.94e-06	-0.0179	0.0348	0.6072	22.594
Interleukin-18	IL-18	2	rs385076	C	T	0.2432	0.0248	1.66e-22	-0.0139	0.0296	0.6387	96.166
Interleukin-18	IL-18	3	rs1656939	T	A	-0.1132	0.0236	1.56e-06	0.0175	0.0285	0.5389	23.007
Interleukin-18	IL-18	4	rs4414903	C	G	-0.1161	0.025	3.31e-06	-0.0026	0.0295	0.9295	21.567
Interleukin-18	IL-18	4	rs4482818	G	A	-0.1286	0.0244	1.45e-07	-0.0054	0.0293	0.8537	27.778
Interleukin-18	IL-18	5	rs115267715	T	C	0.4508	0.08	1.72e-08	-0.2229	0.1189	0.0608205	31.753
Interleukin-18	IL-18	5	rs116383510	C	A	0.5426	0.1056	3e-07	-0.0338	0.1261	0.7889	26.402
Interleukin-18	IL-18	5	rs17229943	C	A	0.312	0.0463	1.62e-11	0.0047	0.0556	0.9324	45.41
Interleukin-18	IL-18	6	rs658805	A	G	0.1226	0.0244	4.94e-07	0.0323	0.0304	0.2877	25.247
Interleukin-18	IL-18	7	rs117266781	T	C	0.6841	0.1468	3.15e-06	0.121	0.1481	0.414	21.716
Interleukin-18	IL-18	7	rs1852105	C	T	-0.3036	0.0661	4.32e-06	0.0127	0.0656	0.8465	21.096
Interleukin-18	IL-18	7	rs78623212	T	C	0.8705	0.1778	6.71e-07	-0.1448	0.122	0.2355	23.97
Interleukin-18	IL-18	10	rs144841621	T	C	0.518	0.1141	3.81e-06	-0.3565	0.171	0.0370203	20.61
Interleukin-18	IL-18	11	rs2729385	A	G	0.1231	0.0262	3.79e-06	0.0628	0.0313	0.0447003	22.076
Interleukin-18	IL-18	11	rs71478720	T	C	-0.2669	0.0276	3.71e-22	0.0213	0.0344	0.5369	93.515
Interleukin-18	IL-18	15	rs1979967	T	C	0.1402	0.0286	9.45e-07	-0.0274	0.0335	0.4121	24.031
Interleukin-18	IL-18	16	rs143370787	G	C	0.3116	0.066	2.35e-06	0.0791	0.0629	0.2085	22.29
Interleukin-18	IL-18	19	rs10414578	T	C	-0.1771	0.035	4.16e-07	-0.054	0.0453	0.2327	25.604
Interleukin-18	IL-18	20	rs78716465	A	G	0.3265	0.0682	1.63e-06	0.0253	0.08	0.752101	22.919
Interleukin-18	IL-18	21	rs11700536	T	C	0.1156	0.025	4.21e-06	-0.0558	0.0444	0.2083	21.381
Interleukin-17	IL-17	1	rs78296352	T	G	0.3027	0.065	4.27e-06	-0.0931	0.0952	0.3283	21.687
Interleukin-17	IL-17	2	rs17282552	C	T	0.2001	0.041	8.21e-07	-0.0022	0.0729	0.9761	23.819
Interleukin-17	IL-17	3	rs1530455	C	T	-0.108	0.017	4.87e-10	0.0733	0.0296	0.01341	40.36
Interleukin-17	IL-17	4	rs187475560	T	C	-0.2434	0.052	3.29e-06	0.0317	0.1066	0.7659	21.91
Interleukin-17	IL-17	4	rs78612928	C	T	-0.1037	0.022	2.62e-06	0.0052	0.0372	0.8883	22.218
Interleukin-17	IL-17	6	rs148562661	G	C	-0.213	0.044	1e-06	0.06	0.087	0.493	23.434
Interleukin-17	IL-17	10	rs117029961	A	G	0.459	0.102	4.94e-06	-0.338	0.142	0.017	20.25
Interleukin-17	IL-17	12	rs184080173	C	T	-0.238	0.047	4.19e-07	0.012	0.09	0.898	25.642
Interleukin-17	IL-17	13	rs117556572	T	C	-0.51	0.11	3.28e-06	-0.081	0.105	0.445	21.496
Interleukin-17	IL-17	14	rs17106604	T	C	0.113	0.023	6.37e-07	0.038	0.041	0.357	24.138
Interleukin-17	IL-17	16	rs11640734	G	C	0.119	0.024	5.35e-07	0.016	0.044	0.718	24.585
Interleukin-17	IL-17	20	rs62191444	T	G	-0.114	0.025	4.22e-06	-0.059	0.038	0.127	20.794
Interleukin-13	IL-13	1	rs75383097	C	G	-0.536	0.1165	4.28e-06	0.025	0.123	0.84	21.168
Interleukin-13	IL-13	2	rs12623722	A	G	-0.1185	0.0258	4.19e-06	0.046	0.031	0.136	21.096
Interleukin-13	IL-13	3	rs6799107	C	T	0.1459	0.0301	1.25e-06	0.026	0.037	0.487	23.495
Interleukin-13	IL-13	5	rs139083458	T	C	0.9902	0.2107	2.81e-06	-0.002	0.154	0.991	22.086
Interleukin-13	IL-13	5	rs27949	T	C	-0.1168	0.0252	3.43e-06	-0.014	0.03	0.642	21.482
Interleukin-13	IL-13	6	rs142167313	C	T	0.313	0.0617	3.98e-07	0.045	0.092	0.622	25.735
Interleukin-13	IL-13	6	rs75995699	A	G	0.3319	0.0698	2.64e-06	0.054	0.088	0.544	22.61
Interleukin-13	IL-13	6	rs9472168	G	A	-0.4244	0.0248	1.08e-65	0.03	0.029	0.3	292.851
Interleukin-13	IL-13	9	rs117795020	A	G	-0.3522	0.0716	9.86e-07	-0.143	0.096	0.137	24.197
Interleukin-13	IL-13	10	rs7073807	C	T	-0.1682	0.0356	2.37e-06	-0.075	0.045	0.092	22.323
Interleukin-13	IL-13	19	rs147747784	C	G	0.3671	0.0768	1.49e-06	-0.066	0.095	0.485	22.848
Interleukin-13	IL-13	21	rs76339001	T	A	0.4313	0.0886	1.15e-06	-0.029	0.091	0.749	23.697
Interleukin-10	IL-10	1	rs10493718	A	C	-0.11	0.0222	7.16e-07	-0.0019	0.0356	0.9576	24.552
Interleukin-10	IL-10	1	rs11206302	T	C	-0.1189	0.0251	2.2e-06	0.0179	0.047	0.7039	22.44
Interleukin-10	IL-10	2	rs282258	C	T	-0.0992	0.0162	1e-09	0.0023	0.0289	0.9361	37.497
Interleukin-10	IL-10	4	rs111913416	T	A	0.085	0.0172	7.23e-07	0.0215	0.0451	0.6336	24.422
Interleukin-10	IL-10	4	rs2086656	T	C	-0.0789	0.0171	3.78e-06	-0.0094	0.0303	0.7567	21.289
Interleukin-10	IL-10	6	rs10457128	A	G	-0.0865	0.0172	5.24e-07	0.0373	0.0299	0.2119	25.292
Interleukin-10	IL-10	6	rs3025021	C	T	-0.0947	0.0195	1.46e-06	-0.0109	0.0313	0.7284	23.585
Interleukin-10	IL-10	6	rs41282660	G	A	0.1194	0.0255	3.72e-06	0.0007	0.0449	0.9873	21.924
Interleukin-10	IL-10	6	rs4349809	G	T	-0.2853	0.0165	5.77e-67	0.0275	0.0286	0.3372	298.976
Interleukin-10	IL-10	9	rs2375980	G	C	-0.0824	0.0165	7.07e-07	0.0423	0.0289	0.1435	24.939
Interleukin-10	IL-10	10	rs7088799	G	T	0.0852	0.0167	3.23e-07	0.0118	0.0284	0.6783	26.028
Interleukin-10	IL-10	20	rs465757	A	G	0.084	0.0174	1.17e-06	-0.0029	0.0302	0.923	23.306
Interleukin-8 (CXCL8)	IL-8	1	rs12075	A	G	0.12	0.0236	3.88e-07	0.0046	0.0295	0.8764	25.855
Interleukin-8 (CXCL8)	IL-8	7	rs141926526	C	A	0.6149	0.1308	2.57e-06	0.1121	0.1029	0.2758	22.1
Interleukin-8 (CXCL8)	IL-8	8	rs2673604	A	C	-0.1266	0.0255	7.02e-07	0.0079	0.0307	0.7978	24.648
Interleukin-8 (CXCL8)	IL-8	15	rs11634944	C	T	0.1214	0.0252	1.29e-06	0.0034	0.0299	0.9089	23.208
Interleukin-6	IL-6	1	rs10752777	A	T	0.1098	0.0236	3.25e-06	-0.0504	0.0424	0.2348	21.646
Interleukin-6	IL-6	2	rs13412535	A	G	-0.1164	0.0215	7.34e-08	0.0553	0.035	0.1143	29.311
Interleukin-6	IL-6	3	rs75101555	G	C	0.3667	0.0781	2.6e-06	-0.1381	0.1157	0.2327	22.045
Interleukin-6	IL-6	9	rs1333040	T	C	0.0738	0.0158	3.17e-06	-0.0108	0.0288	0.706999	21.817
Interleukin-6	IL-6	16	rs76856708	C	T	-0.3289	0.07	2.61e-06	0.0438	0.0998	0.6609	22.077
Interleukin-6	IL-6	17	rs72831623	A	G	0.1973	0.0372	1.08e-07	-0.0588	0.0805	0.4651	28.13
Interleukin-6	IL-6	20	rs1884910	G	C	-0.079	0.0169	3.26e-06	0.0383	0.0291	0.1885	21.851
Interleukin-6	IL-6	20	rs73273528	T	C	0.2672	0.0553	9.58e-07	0.0855	0.0856	0.3176	23.347
Interleukin-1 receptor antagonist	IL1ra	1	rs12121840	T	C	0.2692	0.0571	2.43e-06	0.0263	0.0656	0.688101	22.227
Interleukin-1 receptor antagonist	IL1ra	3	rs56134659	G	A	0.1117	0.0237	2.44e-06	-0.0096	0.0469	0.8372	22.213
Interleukin-1 receptor antagonist	IL1ra	9	rs1054402	C	T	-0.1311	0.027	1.13e-06	0.034	0.0329	0.3018	23.576
Interleukin-1 receptor antagonist	IL1ra	13	rs2809154	T	C	-0.1786	0.0388	3.74e-06	0.0342	0.049	0.4856	21.188
Interleukin-1 receptor antagonist	IL1ra	14	rs11627423	C	A	-0.1171	0.0247	2.12e-06	0.0108	0.0294	0.7122	22.476
Interleukin-1 receptor antagonist	IL1ra	15	rs61335305	A	C	0.4453	0.0908	1e-06	0.1056	0.1112	0.3425	24.051
Interleukin-1 receptor antagonist	IL1ra	17	rs11869294	G	C	0.2274	0.0474	1.5e-06	0.0596	0.059	0.312	23.016
Interleukin-1 receptor antagonist	IL1ra	19	rs147747784	C	G	0.3651	0.0757	1.46e-06	-0.0663	0.095	0.4852	23.261
Interleukin-1 receptor antagonist	IL1ra	22	rs9623661	T	C	-0.1966	0.0426	3.86e-06	-0.0148	0.0524	0.7776	21.298
Interleukin-1-beta	IL-1β	7	rs143319329	T	C	0.2801	0.0715	2e-06	-0.0159	0.0876	0.8557	15.347
Interleukin-1-beta	IL-1β	15	rs61335305	A	C	0.2966	0.0724	1.9e-06	0.1056	0.1112	0.3425	16.783
Interleukin-1-beta	IL-1β	16	rs62015704	G	A	-0.1082	0.0283	2.09e-06	-0.0136	0.0412	0.7413	14.618
Interleukin-1-beta	IL-1β	17	rs9898641	C	T	0.2032	0.0454	3.59e-06	-0.0881	0.0437	0.0437996	20.033
Interleukin-1-beta	IL-1β	18	rs1942793	T	G	0.0717	0.0187	4.98e-06	0.0397	0.0285	0.1631	14.701
Hepatocyte growth factor	HGF	4	rs3748034	T	G	0.1495	0.0234	1.81e-10	-0.0008	0.0402	0.9832	40.818
Hepatocyte growth factor	HGF	7	rs150322232	G	A	-0.2104	0.0463	4.89e-06	0.1458	0.0855	0.0883304	20.65
Hepatocyte growth factor	HGF	7	rs2003620	T	C	0.2279	0.0489	2.83e-06	0.0153	0.0742	0.8368	21.721
Hepatocyte growth factor	HGF	7	rs5745687	T	C	-0.3072	0.0406	2.75e-14	-0.0266	0.0679	0.6952	57.252
Hepatocyte growth factor	HGF	7	rs62481625	C	T	-0.1091	0.0225	1.18e-06	0.004	0.0367	0.9133	23.512
Hepatocyte growth factor	HGF	12	rs11060254	A	G	-0.08	0.017	1.58e-06	0.0201	0.0303	0.5077	22.145
Hepatocyte growth factor	HGF	14	rs1698249	C	A	0.1698	0.037	4.09e-06	-0.0258	0.0612	0.6734	21.061
Hepatocyte growth factor	HGF	20	rs6077285	C	G	-0.1393	0.027	3.19e-07	0.0274	0.0408	0.5015	26.618
Hepatocyte growth factor	HGF	21	rs180840563	A	T	-0.2002	0.042	1.53e-06	-0.0402	0.1531	0.792801	22.721
Interleukin-9	IL-9	1	rs41294750	T	C	0.3514	0.075	2.36e-06	0.2412	0.0901	0.00740491	21.952
Interleukin-9	IL-9	10	rs4880409	T	C	-0.3355	0.072	3.5e-06	-0.0812	0.1144	0.4776	21.713
Interleukin-9	IL-9	11	rs61867538	T	C	0.3566	0.077	3.93e-06	-0.0308	0.0749	0.6806	21.448
Interleukin-9	IL-9	12	rs76963786	T	C	-0.2865	0.056	4.5e-07	-0.1162	0.0607	0.0554996	26.174
Interleukin-9	IL-9	13	rs3736858	G	C	0.1374	0.029	2.76e-06	0.0528	0.0371	0.1554	22.448
Interleukin-9	IL-9	14	rs117807175	C	G	-0.5143	0.111	4.29e-06	0.0124	0.1091	0.9092	21.468
Interleukin-9	IL-9	18	rs7232268	G	A	-0.2759	0.059	2.52e-06	-0.0846	0.0781	0.279	21.868
Interleukin-9	IL-9	18	rs7242404	A	G	-0.1228	0.026	3.27e-06	-0.0059	0.0315	0.8508	22.307
Interleukin-7	IL-7	2	rs75904417	C	A	0.1698	0.035	1.16e-06	0.0337	0.0443	0.4475	23.536
Interleukin-7	IL-7	4	rs218247	C	G	-0.1352	0.029	2.31e-06	-0.0513	0.0337	0.1282	21.735
Interleukin-7	IL-7	5	rs141425475	C	T	0.4781	0.102	2.53e-06	0.2414	0.0992	0.01501	21.97
Interleukin-7	IL-7	5	rs8175379	A	T	0.1307	0.029	4.38e-06	-0.0158	0.0331	0.6336	20.312
Interleukin-7	IL-7	6	rs4320361	T	G	-0.3245	0.025	6.87e-39	0.0307	0.0288	0.2851	168.48
Interleukin-7	IL-7	8	rs117509142	C	T	0.327	0.069	1.99e-06	0.0361	0.0805	0.654201	22.459
Interleukin-7	IL-7	8	rs28793375	T	C	0.1638	0.036	4.46e-06	0.0371	0.0408	0.3631	20.703
Interleukin-7	IL-7	10	rs78346957	A	G	0.4588	0.101	4.51e-06	0.0192	0.1655	0.9079	20.635
Interleukin-7	IL-7	14	rs17091524	C	T	-0.4924	0.101	1.91e-06	-0.1029	0.0999	0.303	23.768
Interleukin-7	IL-7	14	rs62006410	T	C	-0.1557	0.03	3.39e-07	-0.0635	0.0349	0.0689906	26.936
Interleukin-7	IL-7	16	rs77981494	C	T	0.5178	0.106	1.07e-06	-0.0507	0.096	0.597601	23.862
Interleukin-7	IL-7	18	rs144701438	A	G	-0.4819	0.099	9.75e-07	-0.139	0.1046	0.1839	23.694
Interleukin-7	IL-7	19	rs147747784	C	G	0.4134	0.078	9.12e-08	-0.0663	0.095	0.4852	28.09
Interleukin-5	IL-5	2	rs11680908	G	A	-0.2634	0.055	2.03e-06	-0.0097	0.0648	0.8816	22.935
Interleukin-5	IL-5	2	rs6737109	C	T	-0.116	0.025	2.4e-06	0.0461	0.0289	0.1104	21.53
Interleukin-5	IL-5	2	rs7578892	G	C	0.1173	0.025	2.44e-06	-0.0691	0.0285	0.0152999	22.015
Interleukin-5	IL-5	6	rs72831687	A	G	-0.5239	0.111	1.69e-06	0.144	0.1331	0.2795	22.277
Interleukin-5	IL-5	6	rs7767396	G	A	-0.1515	0.025	7.69e-10	0.027	0.0285	0.344	36.724
Interleukin-5	IL-5	19	rs73040130	C	T	-0.2638	0.053	6e-07	0.0919	0.0638	0.1496	24.774
Interleukin-4	IL-4	1	rs116705532	G	T	0.4678	0.098	1.76e-06	0.0209	0.142	0.8829	22.786
Interleukin-4	IL-4	1	rs79597994	T	C	-0.5831	0.127	4.32e-06	-0.1076	0.1258	0.3922	21.08
Interleukin-4	IL-4	3	rs4444693	A	T	0.0881	0.018	1.7e-06	0.0614	0.0338	0.0696707	23.956
Interleukin-4	IL-4	3	rs7613691	G	A	-0.1775	0.038	4.05e-06	0.0002	0.0621	0.9968	21.819
Interleukin-4	IL-4	4	rs13106889	A	T	-0.1161	0.023	2.27e-07	0.059	0.0387	0.1273	25.481
Interleukin-4	IL-4	6	rs73023729	A	G	-0.1796	0.037	9.03e-07	0.0505	0.085	0.552901	23.562
Interleukin-4	IL-4	7	rs17713451	A	G	0.1274	0.025	4.97e-07	-0.0298	0.0454	0.5117	25.969
Interleukin-4	IL-4	9	rs10512267	C	T	0.0824	0.016	2.94e-07	-0.0826	0.0294	0.00492595	26.523
Interleukin-4	IL-4	9	rs117146485	C	T	0.2924	0.063	2.71e-06	0.08	0.125	0.5221	21.541
Interleukin-4	IL-4	13	rs9508291	C	T	0.1676	0.036	3.03e-06	-0.0298	0.058	0.606801	21.674
Interleukin-4	IL-4	18	rs2849346	G	C	-0.077	0.017	2.87e-06	0.0012	0.0301	0.9685	20.516
Interleukin-4	IL-4	20	rs9941733	G	A	-0.114	0.023	6.88e-07	-0.0434	0.0385	0.2599	24.567
Interleukin-2 receptor, alpha subunit	IL2ra	2	rs929551	G	C	-0.1686	0.035	1.61e-06	0.0772	0.0426	0.0698602	23.205
Interleukin-2 receptor, alpha subunit	IL2ra	3	rs185231391	C	T	-0.8503	0.181	1.47e-06	0.1162	0.1621	0.4734	22.069
Interleukin-2 receptor, alpha subunit	IL2ra	4	rs61705228	T	C	0.3303	0.072	3.99e-06	-0.0879	0.0723	0.2243	21.045
Interleukin-2 receptor, alpha subunit	IL2ra	4	rs759244	A	T	-0.1126	0.024	2.43e-06	-0.041	0.0294	0.1633	22.012
Interleukin-2 receptor, alpha subunit	IL2ra	5	rs11241559	G	T	0.1264	0.027	2e-06	0.0274	0.0335	0.4128	21.916
Interleukin-2 receptor, alpha subunit	IL2ra	5	rs115360066	G	A	-0.1867	0.038	8.06e-07	0.0567	0.072	0.4309	24.139
Interleukin-2 receptor, alpha subunit	IL2ra	8	rs4733117	C	A	-0.1369	0.029	2.63e-06	0.0033	0.0372	0.9283	22.285
Interleukin-2 receptor, alpha subunit	IL2ra	10	rs12722497	A	C	0.6279	0.049	1.57e-38	-0.079	0.0571	0.1668	164.206
Interleukin-2 receptor, alpha subunit	IL2ra	17	rs117244812	A	G	-0.7064	0.149	2.1e-06	0.0863	0.1617	0.593401	22.477
Interleukin-2	IL-2	1	rs2807544	G	A	-0.1175	0.025	3.41e-06	0.0063	0.0291	0.8285	22.09
Interleukin-2	IL-2	2	rs13412535	A	G	0.1764	0.033	1.18e-07	0.0553	0.035	0.1143	28.574
Interleukin-2	IL-2	2	rs62124990	T	G	-0.6961	0.15	3.22e-06	-0.104	0.1035	0.3149	21.536
Interleukin-2	IL-2	3	rs7615304	G	A	0.1172	0.024	1.21e-06	0.0113	0.0291	0.6984	23.847
Interleukin-2	IL-2	3	rs80336398	C	T	-0.4001	0.086	2.82e-06	-0.1027	0.1058	0.3317	21.644
Interleukin-2	IL-2	4	rs170117	T	C	-0.1617	0.035	3.87e-06	-0.0838	0.0398	0.0352704	21.344
Interleukin-2	IL-2	7	rs4634519	G	A	0.1261	0.027	2.77e-06	-0.0432	0.0316	0.171	21.812
Interleukin-2	IL-2	7	rs7806875	T	A	-0.1192	0.025	1.47e-06	0.0161	0.0296	0.5866	22.734
Interleukin-2	IL-2	15	rs61335305	A	C	0.4514	0.092	7.32e-07	0.1056	0.1112	0.3425	24.074
Interleukin-2	IL-2	16	rs12051139	C	T	0.1131	0.025	4.76e-06	-0.0307	0.0289	0.2881	20.467
Interleukin-2	IL-2	21	rs56254584	G	C	-0.1303	0.029	4.84e-06	0.0402	0.0429	0.3487	20.188
Interferon-gamma	IFNγ	1	rs78296352	T	G	0.343	0.065	1.38e-07	-0.0931	0.0952	0.3283	27.846
Interferon-gamma	IFNγ	4	rs115729819	G	A	-0.2484	0.052	1.38e-06	-0.037	0.1023	0.717599	22.819
Interferon-gamma	IFNγ	6	rs73479333	C	G	-0.1159	0.024	1.34e-06	-0.0416	0.0661	0.5292	23.321
Interferon-gamma	IFNγ	7	rs10487554	A	G	-0.0895	0.018	1.09e-06	-0.0269	0.0328	0.4118	24.723
Interferon-gamma	IFNγ	7	rs2188420	G	C	-0.0987	0.02	1.03e-06	0.0115	0.037	0.7552	24.354
Interferon-gamma	IFNγ	8	rs112783231	A	G	-0.2408	0.051	1.96e-06	0.0198	0.1609	0.9021	22.293
Interferon-gamma	IFNγ	9	rs1867282	T	C	0.0774	0.017	3.15e-06	-0.0821	0.0295	0.00539002	20.729
Interferon-gamma	IFNγ	10	rs10761731	T	A	0.0826	0.017	8.09e-07	0.0006	0.0289	0.9825	23.608
Interferon-gamma	IFNγ	10	rs74148555	T	C	-0.3732	0.077	2.64e-06	0.004	0.0971	0.9671	23.491
Interferon-gamma	IFNγ	11	rs12420286	C	T	-0.2376	0.05	2.08e-06	0.1124	0.0824	0.1726	22.582
Interferon-gamma	IFNγ	13	rs11843756	G	T	-0.184	0.039	3.09e-06	-0.012	0.0744	0.8718	22.259
Interferon-gamma	IFNγ	17	rs113600793	A	C	0.1829	0.037	8.95e-07	-0.1175	0.0866	0.1748	24.436
Interferon-gamma	IFNγ	17	rs2073438	A	G	0.0898	0.019	1.68e-06	0.0248	0.0318	0.4355	22.338
Growth regulated oncogene-α (CXCL1)	GROα	1	rs1113500	T	G	0.1174	0.024	1.57e-06	-0.0446	0.029	0.1236	23.928
Growth regulated oncogene-α (CXCL1)	GROα	1	rs12075	A	G	0.3751	0.024	1.24e-55	0.0046	0.0295	0.8764	244.271
Growth regulated oncogene-α (CXCL1)	GROα	4	rs508977	G	T	0.3802	0.028	7.56e-42	-0.0397	0.0327	0.2245	184.378
Growth regulated oncogene-α (CXCL1)	GROα	6	rs185768063	G	A	-0.3998	0.076	1.46e-07	0.039	0.1119	0.727699	27.673
Growth regulated oncogene-α (CXCL1)	GROα	7	rs118158560	A	G	0.2703	0.059	3.42e-06	0.0034	0.0976	0.972	20.989
Growth regulated oncogene-α (CXCL1)	GROα	8	rs188345231	T	C	0.623	0.132	4.34e-06	-0.1334	0.1607	0.4064	22.276
Growth regulated oncogene-α (CXCL1)	GROα	10	rs140734053	A	G	0.7257	0.156	3.58e-06	-0.1277	0.1347	0.3431	21.64
Growth regulated oncogene-α (CXCL1)	GROα	15	rs62024303	G	A	0.3053	0.067	4.41e-06	0.0597	0.0735	0.4166	20.764
Growth regulated oncogene-α (CXCL1)	GROα	20	rs2422841	A	G	-0.1657	0.036	4.66e-06	-0.0664	0.0454	0.1433	21.186
Growth regulated oncogene-α (CXCL1)	GROα	20	rs78653452	T	G	-0.7362	0.156	1.21e-06	-0.0079	0.1018	0.9383	22.271
Granulocyte colony-stimulating factor	GCSF	1	rs139692213	A	T	-0.6028	0.134	4.8e-06	-0.1073	0.1234	0.3844	20.237
Granulocyte colony-stimulating factor	GCSF	2	rs11903143	G	A	-0.087	0.018	6.35e-07	-0.0272	0.0324	0.4016	23.361
Granulocyte colony-stimulating factor	GCSF	4	rs2324653	C	G	-0.0808	0.016	5.03e-07	-0.0202	0.0287	0.4804	25.503
Granulocyte colony-stimulating factor	GCSF	5	rs115256310	G	A	0.6821	0.136	6.73e-07	-0.0292	0.1431	0.8385	25.155
Granulocyte colony-stimulating factor	GCSF	8	rs1817411	T	C	0.089	0.019	3.1e-06	-0.0562	0.0331	0.0889898	21.942
Granulocyte colony-stimulating factor	GCSF	9	rs145756094	G	C	0.7408	0.148	5.53e-07	-0.1184	0.1555	0.4465	25.054
Granulocyte colony-stimulating factor	GCSF	9	rs147128865	T	C	0.27	0.059	4.92e-06	-0.132	0.1104	0.2318	20.942
Granulocyte colony-stimulating factor	GCSF	10	rs74148555	T	C	-0.3715	0.076	1.55e-06	0.004	0.0971	0.9671	23.894
Granulocyte colony-stimulating factor	GCSF	12	rs2671444	A	G	-0.0784	0.017	2.48e-06	-0.0379	0.0299	0.2051	21.268
Granulocyte colony-stimulating factor	GCSF	19	rs76287671	T	C	0.0938	0.019	6.92e-07	-0.0358	0.0362	0.3236	24.372
Granulocyte colony-stimulating factor	GCSF	19	rs77318030	C	T	0.2045	0.043	2.21e-06	-0.0243	0.0705	0.73	22.618
Basic fibroblast growth factor	bFGF	2	rs13412535	A	G	-0.1112	0.0225	7.34e-07	0.0553	0.035	0.1143	24.426
Basic fibroblast growth factor	bFGF	5	rs16873997	G	C	0.4922	0.1048	2.99e-06	0.0216	0.114	0.85	22.058
Basic fibroblast growth factor	bFGF	6	rs145577605	A	G	0.2081	0.0428	9.64e-07	-0.0697	0.2886	0.8092	23.64
Basic fibroblast growth factor	bFGF	10	rs747334	G	A	-0.0751	0.0164	4.53e-06	0.0243	0.0288	0.3987	20.97
Basic fibroblast growth factor	bFGF	14	rs116920326	C	G	-0.2435	0.0534	4.95e-06	-0.2104	0.1237	0.0889201	20.793
Basic fibroblast growth factor	bFGF	14	rs61990749	C	G	0.1116	0.0229	1.24e-06	0.0294	0.0407	0.47	23.75
Basic fibroblast growth factor	bFGF	17	rs9907295	T	C	-0.1319	0.0269	7.95e-07	-0.006	0.0453	0.8943	24.043
Basic fibroblast growth factor	bFGF	18	rs75168112	C	T	0.1001	0.0214	3e-06	-0.0084	0.0403	0.8347	21.88
Eotaxin (CCL11)	Eotaxin	1	rs12075	A	G	0.1671	0.0156	1.33e-26	0.0046	0.0295	0.8764	114.737
Eotaxin (CCL11)	Eotaxin	1	rs1476670	C	A	0.1007	0.0217	3.51e-06	-0.0571	0.0387	0.1404	21.535
Eotaxin (CCL11)	Eotaxin	1	rs187131	G	C	-0.1291	0.0254	3.57e-07	0.011	0.045	0.8072	25.834
Eotaxin (CCL11)	Eotaxin	3	rs112347425	T	C	0.158	0.0277	8.65e-09	0.0053	0.0517	0.9183	32.535
Eotaxin (CCL11)	Eotaxin	3	rs2228467	C	T	0.4163	0.0292	2.27e-46	0.0888	0.0587	0.1301	203.258
Eotaxin (CCL11)	Eotaxin	5	rs59808887	T	C	-0.1673	0.0358	2.91e-06	0.0452	0.052	0.3854	21.839
Eotaxin (CCL11)	Eotaxin	7	rs2024050	G	A	-0.1728	0.0303	1.1e-08	0.0458	0.0535	0.3925	32.524
Eotaxin (CCL11)	Eotaxin	9	rs2210755	C	T	0.1104	0.0242	4.85e-06	-0.0736	0.0472	0.1188	20.812
Eotaxin (CCL11)	Eotaxin	10	rs2419841	C	T	0.1277	0.0279	4.98e-06	0.0302	0.0502	0.5478	20.949
Eotaxin (CCL11)	Eotaxin	13	rs9317045	C	A	-0.1182	0.0237	5.82e-07	-0.0206	0.0386	0.5936	24.874
Eotaxin (CCL11)	Eotaxin	14	rs75426604	A	C	-0.1366	0.0291	2.53e-06	-0.0179	0.0475	0.7062	22.035
Eotaxin (CCL11)	Eotaxin	17	rs79722574	T	C	-0.1113	0.0228	1.06e-06	-0.0092	0.0404	0.8206	23.83
Eotaxin (CCL11)	Eotaxin	18	rs80341932	G	A	-0.1016	0.0205	6.69e-07	-0.0007	0.0494	0.9888	24.563
Eotaxin (CCL11)	Eotaxin	21	rs11087905	A	C	0.0941	0.0189	5.48e-07	-0.0656	0.0392	0.0940199	24.789
Eotaxin (CCL11)	Eotaxin	21	rs2211994	C	T	-0.0885	0.0177	6.08e-07	-0.0204	0.0328	0.5331	25
Eotaxin (CCL11)	Eotaxin	22	rs5746492	G	A	-0.0954	0.0207	3.96e-06	0.0431	0.0369	0.2424	21.24
Eotaxin (CCL11)	Eotaxin	22	rs5754733	A	C	-0.1042	0.0214	1.06e-06	0.0571	0.0356	0.1091	23.709
MR, Mendelian randomization;PE, preeclampsia; SNP, single nucleotide polymorphism; SE, standard error.

## Sheet: Table S3
Table S3 Instrumental variables used in MR analysis (PE on Systemic inflammatory regulators).
Systemic inflammatory regulators (Outcome)	Chr	SNP	EA	OA	Exposure (PE)			Outcome (Systemic inflammatory regulators)
					Beta	SE	P-value	Beta	SE	P-value
Cutaneous T-cell attracting (CCL27)	CTACK	rs77674430	A	G	0.2107	0.0437	1.44e-06	-0.0197	0.0352	0.583001
Cutaneous T-cell attracting (CCL27)	CTACK	rs10192639	A	G	-0.4568	0.091	5.19e-07	0.0157	0.0691	0.8163
Cutaneous T-cell attracting (CCL27)	CTACK	rs1858787	G	A	0.215	0.0462	3.35e-06	0.0312	0.0253	0.2185
Cutaneous T-cell attracting (CCL27)	CTACK	rs62157471	G	C	0.5624	0.1206	3.13e-06	-0.0032	0.1124	0.9602
Cutaneous T-cell attracting (CCL27)	CTACK	rs13117303	T	A	-0.2371	0.0472	5.06e-07	0.0407	0.0239	0.08818
Cutaneous T-cell attracting (CCL27)	CTACK	rs13125101	A	G	0.1462	0.0306	1.78e-06	0.0651	0.0246	0.00814292
Cutaneous T-cell attracting (CCL27)	CTACK	rs7772738	A	G	-0.185	0.0404	4.79e-06	0.0256	0.0245	0.2959
Cutaneous T-cell attracting (CCL27)	CTACK	rs1649221	A	G	-0.1453	0.0316	4.2e-06	-0.0013	0.0257	0.96
Cutaneous T-cell attracting (CCL27)	CTACK	rs2420953	C	T	0.1889	0.0359	1.37e-07	0.0148	0.0264	0.5745
Cutaneous T-cell attracting (CCL27)	CTACK	rs7174985	G	T	0.1441	0.0296	1.13e-06	0.0181	0.024	0.4513
Cutaneous T-cell attracting (CCL27)	CTACK	rs9948846	G	A	-0.1355	0.0287	2.35e-06	0.002	0.0238	0.9331
Beta nerve growth factor	βNGF	rs77674430	A	G	0.2107	0.0437	1.44e-06	-0.031	0.0355	0.3641
Beta nerve growth factor	βNGF	rs10192639	A	G	-0.4568	0.091	5.19e-07	0.0774	0.0699	0.3055
Beta nerve growth factor	βNGF	rs1858787	G	A	0.215	0.0462	3.35e-06	-0.0953	0.0257	0.000213201
Beta nerve growth factor	βNGF	rs62157471	G	C	0.5624	0.1206	3.13e-06	0.181	0.1128	0.1284
Beta nerve growth factor	βNGF	rs13117303	T	A	-0.2371	0.0472	5.06e-07	0.0012	0.0242	0.9667
Beta nerve growth factor	βNGF	rs13125101	A	G	0.1462	0.0306	1.78e-06	0.0123	0.0249	0.6215
Beta nerve growth factor	βNGF	rs7772738	A	G	-0.185	0.0404	4.79e-06	0.0145	0.0249	0.5571
Beta nerve growth factor	βNGF	rs1649221	A	G	-0.1453	0.0316	4.2e-06	0.0245	0.0261	0.3479
Beta nerve growth factor	βNGF	rs2420953	C	T	0.1889	0.0359	1.37e-07	-0.0007	0.0267	0.977
Beta nerve growth factor	βNGF	rs7174985	G	T	0.1441	0.0296	1.13e-06	-0.0114	0.0243	0.6401
Beta nerve growth factor	βNGF	rs9948846	G	A	-0.1355	0.0287	2.35e-06	-0.0225	0.0241	0.3576
Vascular endothelial growth factor	VEGF	rs77674430	A	G	0.2107	0.0437	1.44e-06	-0.0395	0.0251	0.1113
Vascular endothelial growth factor	VEGF	rs10192639	A	G	-0.4568	0.091	5.19e-07	0.0438	0.0489	0.4101
Vascular endothelial growth factor	VEGF	rs1858787	G	A	0.215	0.0462	3.35e-06	-0.0079	0.0181	0.6635
Vascular endothelial growth factor	VEGF	rs62157471	G	C	0.5624	0.1206	3.13e-06	0.0926	0.0793	0.2204
Vascular endothelial growth factor	VEGF	rs13117303	T	A	-0.2371	0.0472	5.06e-07	0.0012	0.0173	0.9441
Vascular endothelial growth factor	VEGF	rs13125101	A	G	0.1462	0.0306	1.78e-06	0.0149	0.0179	0.4037
Vascular endothelial growth factor	VEGF	rs7772738	A	G	-0.185	0.0404	4.79e-06	-0.0104	0.0176	0.558799
Vascular endothelial growth factor	VEGF	rs1649221	A	G	-0.1453	0.0316	4.2e-06	0.0074	0.0185	0.6866
Vascular endothelial growth factor	VEGF	rs2420953	C	T	0.1889	0.0359	1.37e-07	0.0168	0.0189	0.3698
Vascular endothelial growth factor	VEGF	rs7174985	G	T	0.1441	0.0296	1.13e-06	-0.0272	0.0173	0.1168
Vascular endothelial growth factor	VEGF	rs9948846	G	A	-0.1355	0.0287	2.35e-06	0.0005	0.0171	0.9798
Macrophage migration inhibitory factor (glycosylation-inhibiting factor)	MIF	rs77674430	A	G	0.2107	0.0437	1.44e-06	0.0478	0.0695	0.3898	#REF!
Macrophage migration inhibitory factor (glycosylation-inhibiting factor)	MIF	rs10192639	A	G	-0.4568	0.091	5.19e-07	-0.0035	0.0243	0.883
Macrophage migration inhibitory factor (glycosylation-inhibiting factor)	MIF	rs1858787	G	A	0.215	0.0462	3.35e-06	0.0212	0.025	0.3981
Macrophage migration inhibitory factor (glycosylation-inhibiting factor)	MIF	rs62157471	G	C	0.5624	0.1206	3.13e-06	0.0309	0.0262	0.2397
Macrophage migration inhibitory factor (glycosylation-inhibiting factor)	MIF	rs13117303	T	A	-0.2371	0.0472	5.06e-07	-0.0074	0.0259	0.764401
Macrophage migration inhibitory factor (glycosylation-inhibiting factor)	MIF	rs13125101	A	G	0.1462	0.0306	1.78e-06	-0.0522	0.0268	0.0500795
Macrophage migration inhibitory factor (glycosylation-inhibiting factor)	MIF	rs7772738	A	G	-0.185	0.0404	4.79e-06	-0.076	0.115	0.4568
Macrophage migration inhibitory factor (glycosylation-inhibiting factor)	MIF	rs1649221	A	G	-0.1453	0.0316	4.2e-06	-0.0218	0.0245	0.3753
Macrophage migration inhibitory factor (glycosylation-inhibiting factor)	MIF	rs2420953	C	T	0.1889	0.0359	1.37e-07	-0.0418	0.0359	0.2419
Macrophage migration inhibitory factor (glycosylation-inhibiting factor)	MIF	rs7174985	G	T	0.1441	0.0296	1.13e-06	0.0638	0.0249	0.01003
Macrophage migration inhibitory factor (glycosylation-inhibiting factor)	MIF	rs9948846	G	A	-0.1355	0.0287	2.35e-06	-0.0036	0.0242	0.8731
TNF-related apoptosis inducing ligand	TRAIL	rs77674430	A	G	0.2107	0.0437	1.44e-06	-0.0003	0.0234	0.9883
TNF-related apoptosis inducing ligand	TRAIL	rs10192639	A	G	-0.4568	0.091	5.19e-07	0.0277	0.0446	0.5306
TNF-related apoptosis inducing ligand	TRAIL	rs1858787	G	A	0.215	0.0462	3.35e-06	0.0001	0.0167	0.9912
TNF-related apoptosis inducing ligand	TRAIL	rs62157471	G	C	0.5624	0.1206	3.13e-06	0.0806	0.0737	0.2694
TNF-related apoptosis inducing ligand	TRAIL	rs13117303	T	A	-0.2371	0.0472	5.06e-07	0.0188	0.016	0.2371
TNF-related apoptosis inducing ligand	TRAIL	rs13125101	A	G	0.1462	0.0306	1.78e-06	0.0004	0.0166	0.9818
TNF-related apoptosis inducing ligand	TRAIL	rs7772738	A	G	-0.185	0.0404	4.79e-06	-0.0066	0.0163	0.688201
TNF-related apoptosis inducing ligand	TRAIL	rs1649221	A	G	-0.1453	0.0316	4.2e-06	0.0039	0.0172	0.8232
TNF-related apoptosis inducing ligand	TRAIL	rs2420953	C	T	0.1889	0.0359	1.37e-07	-0.0083	0.0176	0.6308
TNF-related apoptosis inducing ligand	TRAIL	rs7174985	G	T	0.1441	0.0296	1.13e-06	-0.0185	0.016	0.249
TNF-related apoptosis inducing ligand	TRAIL	rs9948846	G	A	-0.1355	0.0287	2.35e-06	-0.0094	0.0159	0.5597
Tumor necrosis factor-beta	TNFβ	rs77674430	A	G	0.2107	0.0437	1.44e-06	0.0083	0.0543	0.9412
Tumor necrosis factor-beta	TNFβ	rs1858787	G	A	0.215	0.0462	3.35e-06	0.0059	0.039	0.8665
Tumor necrosis factor-beta	TNFβ	rs13117303	T	A	-0.2371	0.0472	5.06e-07	-0.0024	0.0368	0.9473
Tumor necrosis factor-beta	TNFβ	rs13125101	A	G	0.1462	0.0306	1.78e-06	0.0044	0.0375	0.9098
Tumor necrosis factor-beta	TNFβ	rs7772738	A	G	-0.185	0.0404	4.79e-06	0.059	0.037	0.1018
Tumor necrosis factor-beta	TNFβ	rs1649221	A	G	-0.1453	0.0316	4.2e-06	-0.0523	0.0389	0.1792
Tumor necrosis factor-beta	TNFβ	rs2420953	C	T	0.1889	0.0359	1.37e-07	0.0139	0.0399	0.724599
Tumor necrosis factor-beta	TNFβ	rs7174985	G	T	0.1441	0.0296	1.13e-06	-0.0316	0.0362	0.3776
Tumor necrosis factor-beta	TNFβ	rs9948846	G	A	-0.1355	0.0287	2.35e-06	-0.0428	0.0372	0.2499
Tumor necrosis factor-alpha	TNFα	rs77674430	A	G	0.2107	0.0437	1.44e-06	-0.0415	0.0359	0.2396
Tumor necrosis factor-alpha	TNFα	rs10192639	A	G	-0.4568	0.091	5.19e-07	0.1048	0.0709	0.1549
Tumor necrosis factor-alpha	TNFα	rs1858787	G	A	0.215	0.0462	3.35e-06	-0.0226	0.026	0.3879
Tumor necrosis factor-alpha	TNFα	rs62157471	G	C	0.5624	0.1206	3.13e-06	0.2627	0.1142	0.0194102
Tumor necrosis factor-alpha	TNFα	rs13117303	T	A	-0.2371	0.0472	5.06e-07	0.0463	0.0246	0.0588004
Tumor necrosis factor-alpha	TNFα	rs13125101	A	G	0.1462	0.0306	1.78e-06	0.011	0.0252	0.6633
Tumor necrosis factor-alpha	TNFα	rs7772738	A	G	-0.185	0.0404	4.79e-06	-0.018	0.0252	0.4811
Tumor necrosis factor-alpha	TNFα	rs1649221	A	G	-0.1453	0.0316	4.2e-06	0.021	0.0264	0.4258
Tumor necrosis factor-alpha	TNFα	rs2420953	C	T	0.1889	0.0359	1.37e-07	-0.0156	0.0271	0.568
Tumor necrosis factor-alpha	TNFα	rs7174985	G	T	0.1441	0.0296	1.13e-06	-0.0237	0.0246	0.336
Tumor necrosis factor-alpha	TNFα	rs9948846	G	A	-0.1355	0.0287	2.35e-06	-0.0215	0.0244	0.3844
Stromal cell-derived factor-1 alpha (CXCL12)	SDF1α	rs77674430	A	G	0.2107	0.0437	1.44e-06	0.0258	0.0241	0.5559
Stromal cell-derived factor-1 alpha (CXCL12)	SDF1α	rs10192639	A	G	-0.4568	0.091	5.19e-07	0.0384	0.0456	0.358
Stromal cell-derived factor-1 alpha (CXCL12)	SDF1α	rs1858787	G	A	0.215	0.0462	3.35e-06	-0.023	0.0173	0.090849
Stromal cell-derived factor-1 alpha (CXCL12)	SDF1α	rs62157471	G	C	0.5624	0.1206	3.13e-06	-0.009	0.0757	0.8235
Stromal cell-derived factor-1 alpha (CXCL12)	SDF1α	rs13125101	A	G	0.1462	0.0306	1.78e-06	0.0014	0.0171	0.6767
Stromal cell-derived factor-1 alpha (CXCL12)	SDF1α	rs7772738	A	G	-0.185	0.0404	4.79e-06	-0.0102	0.0168	0.2216
Stromal cell-derived factor-1 alpha (CXCL12)	SDF1α	rs1649221	A	G	-0.1453	0.0316	4.2e-06	0.0295	0.0177	0.0509695
Stromal cell-derived factor-1 alpha (CXCL12)	SDF1α	rs2420953	C	T	0.1889	0.0359	1.37e-07	0.0105	0.0182	0.9461
Stromal cell-derived factor-1 alpha (CXCL12)	SDF1α	rs7174985	G	T	0.1441	0.0296	1.13e-06	-0.0159	0.0165	0.2355
Stromal cell-derived factor-1 alpha (CXCL12)	SDF1α	rs9948846	G	A	-0.1355	0.0287	2.35e-06	0.0103	0.0163	0.1083
Stromal cell-derived factor-1 alpha (CXCL12)	SDF1α	rs77674430	A	G	0.2107	0.0437	1.44e-06	0.0176	0.0349	0.6022
Stromal cell-derived factor-1 alpha (CXCL12)	SDF1α	rs10192639	A	G	-0.4568	0.091	5.19e-07	-0.079	0.0682	0.2072
Stromal cell-derived factor-1 alpha (CXCL12)	SDF1α	rs1858787	G	A	0.215	0.0462	3.35e-06	-0.0507	0.0251	0.0437301
Stem cell growth factor beta	SCGFβ	rs62157471	G	C	0.5624	0.1206	3.13e-06	-0.0377	0.1115	0.7319
Stem cell growth factor beta	SCGFβ	rs13125101	A	G	0.1462	0.0306	1.78e-06	0.0026	0.0244	0.9132
Stem cell growth factor beta	SCGFβ	rs7772738	A	G	-0.185	0.0404	4.79e-06	0.0576	0.0243	0.0178098
Stem cell growth factor beta	SCGFβ	rs1649221	A	G	-0.1453	0.0316	4.2e-06	-0.0164	0.0256	0.522801
Stem cell growth factor beta	SCGFβ	rs2420953	C	T	0.1889	0.0359	1.37e-07	0.0026	0.0261	0.9175
Stem cell growth factor beta	SCGFβ	rs7174985	G	T	0.1441	0.0296	1.13e-06	-0.0047	0.0239	0.8453
Stem cell growth factor beta	SCGFβ	rs9948846	G	A	-0.1355	0.0287	2.35e-06	-0.0195	0.0236	0.4141
Stem cell factor	SCF	rs77674430	A	G	0.2107	0.0437	1.44e-06	0.0236	0.0232	0.3106
Stem cell factor	SCF	rs10192639	A	G	-0.4568	0.091	5.19e-07	-0.0003	0.0444	0.9376
Stem cell factor	SCF	rs1858787	G	A	0.215	0.0462	3.35e-06	-0.0035	0.0167	0.8337
Stem cell factor	SCF	rs62157471	G	C	0.5624	0.1206	3.13e-06	-0.0495	0.0729	0.4888
Stem cell factor	SCF	rs13125101	A	G	0.1462	0.0306	1.78e-06	0.0064	0.0166	0.7157
Stem cell factor	SCF	rs7772738	A	G	-0.185	0.0404	4.79e-06	-0.0188	0.0162	0.2474
Stem cell factor	SCF	rs1649221	A	G	-0.1453	0.0316	4.2e-06	-0.0015	0.0172	0.9426
Stem cell factor	SCF	rs2420953	C	T	0.1889	0.0359	1.37e-07	0.0045	0.0175	0.7977
Stem cell factor	SCF	rs7174985	G	T	0.1441	0.0296	1.13e-06	0.0016	0.0159	0.9193
Stem cell factor	SCF	rs9948846	G	A	-0.1355	0.0287	2.35e-06	-0.0024	0.0158	0.8944
Interleukin-16	IL-16	rs77674430	A	G	0.2107	0.0437	1.44e-06	0.0035	0.0359	0.9264
Interleukin-16	IL-16	rs10192639	A	G	-0.4568	0.091	5.19e-07	0.1349	0.0699	0.0743207
Interleukin-16	IL-16	rs1858787	G	A	0.215	0.0462	3.35e-06	-0.0192	0.0259	0.4574
Interleukin-16	IL-16	rs62157471	G	C	0.5624	0.1206	3.13e-06	0.1829	0.1144	0.1196
Interleukin-16	IL-16	rs13117303	T	A	-0.2371	0.0472	5.06e-07	-0.0079	0.0244	0.7443
Interleukin-16	IL-16	rs13125101	A	G	0.1462	0.0306	1.78e-06	0.032	0.025	0.2033
Interleukin-16	IL-16	rs7772738	A	G	-0.185	0.0404	4.79e-06	0.0196	0.025	0.4249
Interleukin-16	IL-16	rs1649221	A	G	-0.1453	0.0316	4.2e-06	-0.0098	0.0264	0.7098
Interleukin-16	IL-16	rs2420953	C	T	0.1889	0.0359	1.37e-07	0.0094	0.0269	0.7279
Interleukin-16	IL-16	rs7174985	G	T	0.1441	0.0296	1.13e-06	-0.0097	0.0244	0.6875
Interleukin-16	IL-16	rs9948846	G	A	-0.1355	0.0287	2.35e-06	-0.0064	0.0243	0.8136
Regulated on Activation, Normal T Cell Expressed and Secreted (CCL5)	RANTES	rs77674430	A	G	0.2107	0.0437	1.44e-06	0.024	0.0362	0.4914
Regulated on Activation, Normal T Cell Expressed and Secreted (CCL5)	RANTES	rs10192639	A	G	-0.4568	0.091	5.19e-07	-0.0589	0.0727	0.3364
Regulated on Activation, Normal T Cell Expressed and Secreted (CCL5)	RANTES	rs1858787	G	A	0.215	0.0462	3.35e-06	-0.0018	0.0262	0.9487
Regulated on Activation, Normal T Cell Expressed and Secreted (CCL5)	RANTES	rs62157471	G	C	0.5624	0.1206	3.13e-06	0.0266	0.1148	0.909
Regulated on Activation, Normal T Cell Expressed and Secreted (CCL5)	RANTES	rs13117303	T	A	-0.2371	0.0472	5.06e-07	0.0254	0.0247	0.3023
Regulated on Activation, Normal T Cell Expressed and Secreted (CCL5)	RANTES	rs13125101	A	G	0.1462	0.0306	1.78e-06	0.0231	0.0253	0.3611
Regulated on Activation, Normal T Cell Expressed and Secreted (CCL5)	RANTES	rs7772738	A	G	-0.185	0.0404	4.79e-06	0.0456	0.0253	0.0726708
Regulated on Activation, Normal T Cell Expressed and Secreted (CCL5)	RANTES	rs1649221	A	G	-0.1453	0.0316	4.2e-06	0.0263	0.0264	0.3193
Regulated on Activation, Normal T Cell Expressed and Secreted (CCL5)	RANTES	rs2420953	C	T	0.1889	0.0359	1.37e-07	-0.0268	0.0271	0.3233
Regulated on Activation, Normal T Cell Expressed and Secreted (CCL5)	RANTES	rs7174985	G	T	0.1441	0.0296	1.13e-06	-0.0119	0.0247	0.6321
Regulated on Activation, Normal T Cell Expressed and Secreted (CCL5)	RANTES	rs9948846	G	A	-0.1355	0.0287	2.35e-06	0.0133	0.0246	0.6009
Platelet derived growth factor BB	PDGFbb	rs77674430	A	G	0.2107	0.0437	1.44e-06	0.0126	0.0233	0.5841
Platelet derived growth factor BB	PDGFbb	rs10192639	A	G	-0.4568	0.091	5.19e-07	0.0539	0.0445	0.284
Platelet derived growth factor BB	PDGFbb	rs1858787	G	A	0.215	0.0462	3.35e-06	-0.0083	0.0167	0.618399
Platelet derived growth factor BB	PDGFbb	rs62157471	G	C	0.5624	0.1206	3.13e-06	0.0847	0.0731	0.2362
Platelet derived growth factor BB	PDGFbb	rs13117303	T	A	-0.2371	0.0472	5.06e-07	-0.0029	0.016	0.8524
Platelet derived growth factor BB	PDGFbb	rs13125101	A	G	0.1462	0.0306	1.78e-06	0.0151	0.0166	0.3515
Platelet derived growth factor BB	PDGFbb	rs7772738	A	G	-0.185	0.0404	4.79e-06	0.0118	0.0163	0.4705
Platelet derived growth factor BB	PDGFbb	rs1649221	A	G	-0.1453	0.0316	4.2e-06	0.0083	0.0172	0.630099
Platelet derived growth factor BB	PDGFbb	rs2420953	C	T	0.1889	0.0359	1.37e-07	0.0057	0.0175	0.745799
Platelet derived growth factor BB	PDGFbb	rs7174985	G	T	0.1441	0.0296	1.13e-06	0.0198	0.016	0.2158
Platelet derived growth factor BB	PDGFbb	rs9948846	G	A	-0.1355	0.0287	2.35e-06	-0.0113	0.0158	0.4784
Macrophage inflammatory protein-1β (CCL4)	MIP1β	rs77674430	A	G	0.2107	0.0437	1.44e-06	-0.05	0.0233	0.03145
Macrophage inflammatory protein-1β (CCL4)	MIP1β	rs10192639	A	G	-0.4568	0.091	5.19e-07	0.0704	0.0445	0.1384
Macrophage inflammatory protein-1β (CCL4)	MIP1β	rs1858787	G	A	0.215	0.0462	3.35e-06	-0.0037	0.0167	0.8253
Macrophage inflammatory protein-1β (CCL4)	MIP1β	rs62157471	G	C	0.5624	0.1206	3.13e-06	0.0366	0.0726	0.587801
Macrophage inflammatory protein-1β (CCL4)	MIP1β	rs13117303	T	A	-0.2371	0.0472	5.06e-07	0.0097	0.016	0.544201
Macrophage inflammatory protein-1β (CCL4)	MIP1β	rs13125101	A	G	0.1462	0.0306	1.78e-06	-0.004	0.0166	0.8121
Macrophage inflammatory protein-1β (CCL4)	MIP1β	rs7772738	A	G	-0.185	0.0404	4.79e-06	-0.007	0.0163	0.663599
Macrophage inflammatory protein-1β (CCL4)	MIP1β	rs1649221	A	G	-0.1453	0.0316	4.2e-06	-0.0048	0.0172	0.7824
Macrophage inflammatory protein-1β (CCL4)	MIP1β	rs2420953	C	T	0.1889	0.0359	1.37e-07	-0.0099	0.0175	0.5732
Macrophage inflammatory protein-1β (CCL4)	MIP1β	rs7174985	G	T	0.1441	0.0296	1.13e-06	0.0119	0.016	0.4576
Macrophage inflammatory protein-1β (CCL4)	MIP1β	rs9948846	G	A	-0.1355	0.0287	2.35e-06	0.0115	0.0158	0.4577
Macrophage inflammatory protein-1α (CCL3)	MIP1α	rs77674430	A	G	0.2107	0.0437	1.44e-06	0.0265	0.0357	0.4518
Macrophage inflammatory protein-1α (CCL3)	MIP1α	rs10192639	A	G	-0.4568	0.091	5.19e-07	0.0494	0.0701	0.5565
Macrophage inflammatory protein-1α (CCL3)	MIP1α	rs1858787	G	A	0.215	0.0462	3.35e-06	-0.0208	0.0258	0.4202
Macrophage inflammatory protein-1α (CCL3)	MIP1α	rs62157471	G	C	0.5624	0.1206	3.13e-06	0.2485	0.1126	0.0313502
Macrophage inflammatory protein-1α (CCL3)	MIP1α	rs13117303	T	A	-0.2371	0.0472	5.06e-07	0.0464	0.0243	0.0570401
Macrophage inflammatory protein-1α (CCL3)	MIP1α	rs13125101	A	G	0.1462	0.0306	1.78e-06	0.047	0.0249	0.0588695
Macrophage inflammatory protein-1α (CCL3)	MIP1α	rs7772738	A	G	-0.185	0.0404	4.79e-06	0.0194	0.0249	0.4365
Macrophage inflammatory protein-1α (CCL3)	MIP1α	rs1649221	A	G	-0.1453	0.0316	4.2e-06	0.0246	0.0261	0.3441
Macrophage inflammatory protein-1α (CCL3)	MIP1α	rs2420953	C	T	0.1889	0.0359	1.37e-07	0.0327	0.0267	0.2199
Macrophage inflammatory protein-1α (CCL3)	MIP1α	rs7174985	G	T	0.1441	0.0296	1.13e-06	-0.0111	0.0244	0.649101
Macrophage inflammatory protein-1α (CCL3)	MIP1α	rs9948846	G	A	-0.1355	0.0287	2.35e-06	-0.0102	0.0242	0.681299
Monokine induced by interferon-gamma (CXCL9)	MIG	rs77674430	A	G	0.2107	0.0437	1.44e-06	0.023	0.0348	0.5318
Monokine induced by interferon-gamma (CXCL9)	MIG	rs10192639	A	G	-0.4568	0.091	5.19e-07	0.0439	0.0682	0.703701
Monokine induced by interferon-gamma (CXCL9)	MIG	rs1858787	G	A	0.215	0.0462	3.35e-06	-0.0251	0.0251	0.316
Monokine induced by interferon-gamma (CXCL9)	MIG	rs62157471	G	C	0.5624	0.1206	3.13e-06	0.0531	0.1111	0.680201
Monokine induced by interferon-gamma (CXCL9)	MIG	rs13117303	T	A	-0.2371	0.0472	5.06e-07	-0.0167	0.0237	0.4789
Monokine induced by interferon-gamma (CXCL9)	MIG	rs13125101	A	G	0.1462	0.0306	1.78e-06	0.0146	0.0244	0.5497
Monokine induced by interferon-gamma (CXCL9)	MIG	rs7772738	A	G	-0.185	0.0404	4.79e-06	0.0092	0.0243	0.715201
Monokine induced by interferon-gamma (CXCL9)	MIG	rs1649221	A	G	-0.1453	0.0316	4.2e-06	-0.0202	0.0255	0.4286
Monokine induced by interferon-gamma (CXCL9)	MIG	rs2420953	C	T	0.1889	0.0359	1.37e-07	0.0198	0.0261	0.4512
Monokine induced by interferon-gamma (CXCL9)	MIG	rs7174985	G	T	0.1441	0.0296	1.13e-06	-0.0298	0.0238	0.2105
Monokine induced by interferon-gamma (CXCL9)	MIG	rs9948846	G	A	-0.1355	0.0287	2.35e-06	-0.0711	0.0236	0.00264101
Macrophage colony-stimulating factor	MCSF	rs77674430	A	G	0.2107	0.0437	1.44e-06	0.0869	0.0432	0.0461902
Macrophage colony-stimulating factor	MCSF	rs10192639	A	G	-0.4568	0.091	5.19e-07	-0.008	0.0788	0.9239
Macrophage colony-stimulating factor	MCSF	rs1858787	G	A	0.215	0.0462	3.35e-06	-0.0023	0.0305	0.9357
Macrophage colony-stimulating factor	MCSF	rs62157471	G	C	0.5624	0.1206	3.13e-06	-0.1085	0.1306	0.4038
Macrophage colony-stimulating factor	MCSF	rs13117303	T	A	-0.2371	0.0472	5.06e-07	0.0161	0.0291	0.582
Macrophage colony-stimulating factor	MCSF	rs13125101	A	G	0.1462	0.0306	1.78e-06	-0.0145	0.0297	0.628001
Macrophage colony-stimulating factor	MCSF	rs7772738	A	G	-0.185	0.0404	4.79e-06	0.0004	0.0296	0.9697
Macrophage colony-stimulating factor	MCSF	rs1649221	A	G	-0.1453	0.0316	4.2e-06	0.0406	0.0309	0.1861
Macrophage colony-stimulating factor	MCSF	rs2420953	C	T	0.1889	0.0359	1.37e-07	-0.0332	0.0318	0.2961
Macrophage colony-stimulating factor	MCSF	rs7174985	G	T	0.1441	0.0296	1.13e-06	-0.0293	0.0292	0.3219
Macrophage colony-stimulating factor	MCSF	rs4240782	C	G	0.1624	0.0356	4.98e-06	-0.1233	0.0733	0.0923209
Macrophage colony-stimulating factor	MCSF	rs9948846	G	A	-0.1355	0.0287	2.35e-06	-0.0369	0.0291	0.1981
Monocyte chemotactic protein-3 (CCL7)	MCP3	rs77674430	A	G	0.2107	0.0437	1.44e-06	-0.0616	0.0644	0.3333
Monocyte chemotactic protein-3 (CCL7)	MCP3	rs10192639	A	G	-0.4568	0.091	5.19e-07	0.0596	0.1074	0.601399
Monocyte chemotactic protein-3 (CCL7)	MCP3	rs1858787	G	A	0.215	0.0462	3.35e-06	-0.0258	0.0467	0.587
Monocyte chemotactic protein-3 (CCL7)	MCP3	rs13117303	T	A	-0.2371	0.0472	5.06e-07	-0.0003	0.044	0.994
Monocyte chemotactic protein-3 (CCL7)	MCP3	rs13125101	A	G	0.1462	0.0306	1.78e-06	-0.0026	0.0447	0.9541
Monocyte chemotactic protein-3 (CCL7)	MCP3	rs7772738	A	G	-0.185	0.0404	4.79e-06	-0.0477	0.0439	0.272
Monocyte chemotactic protein-3 (CCL7)	MCP3	rs1649221	A	G	-0.1453	0.0316	4.2e-06	0.0288	0.0467	0.5317
Monocyte chemotactic protein-3 (CCL7)	MCP3	rs2420953	C	T	0.1889	0.0359	1.37e-07	-0.0186	0.0484	0.6995
Monocyte chemotactic protein-3 (CCL7)	MCP3	rs7174985	G	T	0.1441	0.0296	1.13e-06	-0.0066	0.0439	0.8845
Monocyte chemotactic protein-3 (CCL7)	MCP3	rs9948846	G	A	-0.1355	0.0287	2.35e-06	0.0104	0.0439	0.8107
Monocyte chemotactic protein-1 (CCL2)	MCP1	rs77674430	A	G	0.2107	0.0437	1.44e-06	-0.0073	0.0233	0.7493
Monocyte chemotactic protein-1 (CCL2)	MCP1	rs10192639	A	G	-0.4568	0.091	5.19e-07	0.0201	0.0445	0.7452
Monocyte chemotactic protein-1 (CCL2)	MCP1	rs1858787	G	A	0.215	0.0462	3.35e-06	-0.0097	0.0167	0.5618
Monocyte chemotactic protein-1 (CCL2)	MCP1	rs62157471	G	C	0.5624	0.1206	3.13e-06	0.1491	0.0733	0.0443905
Monocyte chemotactic protein-1 (CCL2)	MCP1	rs13117303	T	A	-0.2371	0.0472	5.06e-07	0.016	0.016	0.3201
Monocyte chemotactic protein-1 (CCL2)	MCP1	rs13125101	A	G	0.1462	0.0306	1.78e-06	0.0061	0.0166	0.723099
Monocyte chemotactic protein-1 (CCL2)	MCP1	rs7772738	A	G	-0.185	0.0404	4.79e-06	-0.0265	0.0163	0.106
Monocyte chemotactic protein-1 (CCL2)	MCP1	rs1649221	A	G	-0.1453	0.0316	4.2e-06	-0.0016	0.0172	0.9172
Monocyte chemotactic protein-1 (CCL2)	MCP1	rs2420953	C	T	0.1889	0.0359	1.37e-07	0.0023	0.0175	0.8926
Monocyte chemotactic protein-1 (CCL2)	MCP1	rs7174985	G	T	0.1441	0.0296	1.13e-06	-0.0034	0.016	0.832
Monocyte chemotactic protein-1 (CCL2)	MCP1	rs9948846	G	A	-0.1355	0.0287	2.35e-06	-0.0019	0.0159	0.9188
Interleukin-12p70	IL-12p70	rs77674430	A	G	0.2107	0.0437	1.44e-06	0.0021	0.0348	0.9683
Interleukin-12p70	IL-12p70	rs10192639	A	G	-0.4568	0.091	5.19e-07	0.0136	0.0683	0.9321
Interleukin-12p70	IL-12p70	rs1858787	G	A	0.215	0.0462	3.35e-06	0.0084	0.0252	0.7449
Interleukin-12p70	IL-12p70	rs62157471	G	C	0.5624	0.1206	3.13e-06	0.0844	0.1112	0.4575
Interleukin-12p70	IL-12p70	rs13117303	T	A	-0.2371	0.0472	5.06e-07	-0.0035	0.0238	0.8847
Interleukin-12p70	IL-12p70	rs13125101	A	G	0.1462	0.0306	1.78e-06	-0.0301	0.0244	0.2191
Interleukin-12p70	IL-12p70	rs7772738	A	G	-0.185	0.0404	4.79e-06	0.0202	0.0243	0.4066
Interleukin-12p70	IL-12p70	rs1649221	A	G	-0.1453	0.0316	4.2e-06	-0.025	0.0256	0.3284
Interleukin-12p70	IL-12p70	rs2420953	C	T	0.1889	0.0359	1.37e-07	0.0145	0.0261	0.5802
Interleukin-12p70	IL-12p70	rs7174985	G	T	0.1441	0.0296	1.13e-06	0.0117	0.0238	0.623799
Interleukin-12p70	IL-12p70	rs9948846	G	A	-0.1355	0.0287	2.35e-06	-0.0271	0.0236	0.2579
Interferon gamma-induced protein 10 (CXCL10)	IP10	rs77674430	A	G	0.2107	0.0437	1.44e-06	0.0021	0.0348	0.9683
Interferon gamma-induced protein 10 (CXCL10)	IP10	rs10192639	A	G	-0.4568	0.091	5.19e-07	0.0136	0.0683	0.9321
Interferon gamma-induced protein 10 (CXCL10)	IP10	rs1858787	G	A	0.215	0.0462	3.35e-06	0.0084	0.0252	0.7449
Interferon gamma-induced protein 10 (CXCL10)	IP10	rs62157471	G	C	0.5624	0.1206	3.13e-06	0.0844	0.1112	0.4575
Interferon gamma-induced protein 10 (CXCL10)	IP10	rs13125101	A	G	0.1462	0.0306	1.78e-06	-0.0301	0.0244	0.2191
Interferon gamma-induced protein 10 (CXCL10)	IP10	rs7772738	A	G	-0.185	0.0404	4.79e-06	0.0202	0.0243	0.4066
Interferon gamma-induced protein 10 (CXCL10)	IP10	rs1649221	A	G	-0.1453	0.0316	4.2e-06	-0.025	0.0256	0.3284
Interferon gamma-induced protein 10 (CXCL10)	IP10	rs2420953	C	T	0.1889	0.0359	1.37e-07	0.0145	0.0261	0.5802
Interferon gamma-induced protein 10 (CXCL10)	IP10	rs7174985	G	T	0.1441	0.0296	1.13e-06	0.0117	0.0238	0.623799
Interferon gamma-induced protein 10 (CXCL10)	IP10	rs9948846	G	A	-0.1355	0.0287	2.35e-06	-0.0271	0.0236	0.2579
Interleukin-18	IL-18	rs77674430	A	G	0.2107	0.0437	1.44e-06	0.0758	0.035	0.0302002
Interleukin-18	IL-18	rs10192639	A	G	-0.4568	0.091	5.19e-07	0.1417	0.0687	0.0527594
Interleukin-18	IL-18	rs1858787	G	A	0.215	0.0462	3.35e-06	0.0157	0.0253	0.5365
Interleukin-18	IL-18	rs62157471	G	C	0.5624	0.1206	3.13e-06	0.1088	0.1123	0.3397
Interleukin-18	IL-18	rs13117303	T	A	-0.2371	0.0472	5.06e-07	0.0066	0.0239	0.7861
Interleukin-18	IL-18	rs13125101	A	G	0.1462	0.0306	1.78e-06	0.0094	0.0245	0.6984
Interleukin-18	IL-18	rs7772738	A	G	-0.185	0.0404	4.79e-06	0.0222	0.0245	0.3646
Interleukin-18	IL-18	rs1649221	A	G	-0.1453	0.0316	4.2e-06	0.0082	0.0257	0.7514
Interleukin-18	IL-18	rs2420953	C	T	0.1889	0.0359	1.37e-07	0.057	0.0263	0.0303599
Interleukin-18	IL-18	rs7174985	G	T	0.1441	0.0296	1.13e-06	0.0031	0.024	0.8963
Interleukin-18	IL-18	rs4240782	C	G	0.1624	0.0356	4.98e-06	-0.0279	0.0469	0.551899
Interleukin-18	IL-18	rs9948846	G	A	-0.1355	0.0287	2.35e-06	-0.0169	0.0238	0.4888
Interleukin-17	IL-17	rs77674430	A	G	0.2107	0.0437	1.44e-06	0.0075	0.024	0.749601
Interleukin-17	IL-17	rs10192639	A	G	-0.4568	0.091	5.19e-07	0.0406	0.0462	0.4173
Interleukin-17	IL-17	rs1858787	G	A	0.215	0.0462	3.35e-06	-0.0145	0.0173	0.4001
Interleukin-17	IL-17	rs62157471	G	C	0.5624	0.1206	3.13e-06	0.0578	0.0745	0.4321
Interleukin-17	IL-17	rs13117303	T	A	-0.2371	0.0472	5.06e-07	0.0133	0.0165	0.424
Interleukin-17	IL-17	rs13125101	A	G	0.1462	0.0306	1.78e-06	0.0337	0.0171	0.0490998
Interleukin-17	IL-17	rs7772738	A	G	-0.185	0.0404	4.79e-06	0.0048	0.0168	0.7769
Interleukin-17	IL-17	rs1649221	A	G	-0.1453	0.0316	4.2e-06	0.0109	0.0177	0.5382
Interleukin-17	IL-17	rs2420953	C	T	0.1889	0.0359	1.37e-07	0.0253	0.0181	0.1622
Interleukin-17	IL-17	rs7174985	G	T	0.1441	0.0296	1.13e-06	0.0155	0.0165	0.3496
Interleukin-17	IL-17	rs9948846	G	A	-0.1355	0.0287	2.35e-06	-0.0042	0.0163	0.8138
Interleukin-13	IL-13	rs77674430	A	G	0.2107	0.0437	1.44e-06	-0.0461	0.0355	0.1895
Interleukin-13	IL-13	rs10192639	A	G	-0.4568	0.091	5.19e-07	0.0075	0.0696	0.9723
Interleukin-13	IL-13	rs1858787	G	A	0.215	0.0462	3.35e-06	-0.0212	0.0256	0.4104
Interleukin-13	IL-13	rs62157471	G	C	0.5624	0.1206	3.13e-06	0.277	0.1124	0.0139801
Interleukin-13	IL-13	rs13117303	T	A	-0.2371	0.0472	5.06e-07	0.0426	0.0242	0.0775693
Interleukin-13	IL-13	rs13125101	A	G	0.1462	0.0306	1.78e-06	0.0298	0.0248	0.2287
Interleukin-13	IL-13	rs7772738	A	G	-0.185	0.0404	4.79e-06	0.011	0.0248	0.6595
Interleukin-13	IL-13	rs1649221	A	G	-0.1453	0.0316	4.2e-06	0.0412	0.026	0.1121
Interleukin-13	IL-13	rs2420953	C	T	0.1889	0.0359	1.37e-07	0.0115	0.0266	0.6623
Interleukin-13	IL-13	rs7174985	G	T	0.1441	0.0296	1.13e-06	-0.0381	0.0242	0.1162
Interleukin-13	IL-13	rs9948846	G	A	-0.1355	0.0287	2.35e-06	0.0033	0.0241	0.8828
Interleukin-10	IL-10	rs77674430	A	G	0.2107	0.0437	1.44e-06	-0.045	0.0241	0.0603407
Interleukin-10	IL-10	rs10192639	A	G	-0.4568	0.091	5.19e-07	0.0676	0.0466	0.152
Interleukin-10	IL-10	rs1858787	G	A	0.215	0.0462	3.35e-06	-0.024	0.0173	0.1662
Interleukin-10	IL-10	rs62157471	G	C	0.5624	0.1206	3.13e-06	0.1053	0.0746	0.1393
Interleukin-10	IL-10	rs13117303	T	A	-0.2371	0.0472	5.06e-07	0.0202	0.0165	0.2221
Interleukin-10	IL-10	rs13125101	A	G	0.1462	0.0306	1.78e-06	0.0259	0.0172	0.1327
Interleukin-10	IL-10	rs7772738	A	G	-0.185	0.0404	4.79e-06	-0.0187	0.0169	0.2685
Interleukin-10	IL-10	rs1649221	A	G	-0.1453	0.0316	4.2e-06	0.0181	0.0178	0.3086
Interleukin-10	IL-10	rs2420953	C	T	0.1889	0.0359	1.37e-07	0.0163	0.0181	0.3648
Interleukin-10	IL-10	rs7174985	G	T	0.1441	0.0296	1.13e-06	-0.0181	0.0166	0.2755
Interleukin-10	IL-10	rs9948846	G	A	-0.1355	0.0287	2.35e-06	0.0108	0.0164	0.5112
Interleukin-8 (CXCL8)	IL-8	rs77674430	A	G	0.2107	0.0437	1.44e-06	0.0239	0.0356	0.5264
Interleukin-8 (CXCL8)	IL-8	rs10192639	A	G	-0.4568	0.091	5.19e-07	0.1067	0.07	0.1937
Interleukin-8 (CXCL8)	IL-8	rs1858787	G	A	0.215	0.0462	3.35e-06	-0.0369	0.0257	0.1511
Interleukin-8 (CXCL8)	IL-8	rs62157471	G	C	0.5624	0.1206	3.13e-06	0.216	0.1115	0.0644303
Interleukin-8 (CXCL8)	IL-8	rs13117303	T	A	-0.2371	0.0472	5.06e-07	0.0401	0.0243	0.0979197
Interleukin-8 (CXCL8)	IL-8	rs13125101	A	G	0.1462	0.0306	1.78e-06	0.0524	0.0249	0.0348097
Interleukin-8 (CXCL8)	IL-8	rs7772738	A	G	-0.185	0.0404	4.79e-06	0.0195	0.0249	0.4267
Interleukin-8 (CXCL8)	IL-8	rs1649221	A	G	-0.1453	0.0316	4.2e-06	0.0218	0.0261	0.4009
Interleukin-8 (CXCL8)	IL-8	rs2420953	C	T	0.1889	0.0359	1.37e-07	0.0077	0.0267	0.7733
Interleukin-8 (CXCL8)	IL-8	rs7174985	G	T	0.1441	0.0296	1.13e-06	0.0174	0.0243	0.4743
Interleukin-8 (CXCL8)	IL-8	rs9948846	G	A	-0.1355	0.0287	2.35e-06	-0.0296	0.0241	0.226
Interleukin-6	IL-6	rs77674430	A	G	0.2107	0.0437	1.44e-06	-0.0312	0.0234	0.1758
Interleukin-6	IL-6	rs10192639	A	G	-0.4568	0.091	5.19e-07	0.0551	0.0447	0.2705
Interleukin-6	IL-6	rs1858787	G	A	0.215	0.0462	3.35e-06	-0.0171	0.0168	0.3075
Interleukin-6	IL-6	rs62157471	G	C	0.5624	0.1206	3.13e-06	0.0989	0.0731	0.1704
Interleukin-6	IL-6	rs13117303	T	A	-0.2371	0.0472	5.06e-07	0.0231	0.0161	0.1505
Interleukin-6	IL-6	rs13125101	A	G	0.1462	0.0306	1.78e-06	0.0184	0.0167	0.2652
Interleukin-6	IL-6	rs7772738	A	G	-0.185	0.0404	4.79e-06	-0.0158	0.0164	0.332
Interleukin-6	IL-6	rs1649221	A	G	-0.1453	0.0316	4.2e-06	0.0123	0.0173	0.4883
Interleukin-6	IL-6	rs2420953	C	T	0.1889	0.0359	1.37e-07	0.0026	0.0176	0.8848
Interleukin-6	IL-6	rs7174985	G	T	0.1441	0.0296	1.13e-06	-0.0076	0.0161	0.6448
Interleukin-6	IL-6	rs9948846	G	A	-0.1355	0.0287	2.35e-06	0.0017	0.0159	0.905
Interleukin-1 receptor antagonist	IL1ra	rs77674430	A	G	0.2107	0.0437	1.44e-06	-0.0147	0.0351	0.6651
Interleukin-1 receptor antagonist	IL1ra	rs10192639	A	G	-0.4568	0.091	5.19e-07	0.0205	0.0686	0.8549
Interleukin-1 receptor antagonist	IL1ra	rs1858787	G	A	0.215	0.0462	3.35e-06	-0.0476	0.0253	0.0616893
Interleukin-1 receptor antagonist	IL1ra	rs62157471	G	C	0.5624	0.1206	3.13e-06	0.2438	0.1121	0.0315101
Interleukin-1 receptor antagonist	IL1ra	rs13117303	T	A	-0.2371	0.0472	5.06e-07	0.0382	0.0239	0.1097
Interleukin-1 receptor antagonist	IL1ra	rs13125101	A	G	0.1462	0.0306	1.78e-06	0.0028	0.0245	0.9023
Interleukin-1 receptor antagonist	IL1ra	rs7772738	A	G	-0.185	0.0404	4.79e-06	0.0066	0.0245	0.7845
Interleukin-1 receptor antagonist	IL1ra	rs1649221	A	G	-0.1453	0.0316	4.2e-06	-0.004	0.0257	0.8773
Interleukin-1 receptor antagonist	IL1ra	rs2420953	C	T	0.1889	0.0359	1.37e-07	-0.0048	0.0263	0.8566
Interleukin-1 receptor antagonist	IL1ra	rs7174985	G	T	0.1441	0.0296	1.13e-06	-0.0151	0.024	0.5311
Interleukin-1 receptor antagonist	IL1ra	rs9948846	G	A	-0.1355	0.0287	2.35e-06	-0.026	0.0237	0.2779
Interleukin-1-beta	IL-1β	rs137895377	G	T	0.4561	0.0887	2.74e-07	-0.151	0.1045	0.1484
Interleukin-1-beta	IL-1β	rs77674430	A	G	0.2107	0.0437	1.44e-06	0.0123	0.028	0.2441
Interleukin-1-beta	IL-1β	rs10192639	A	G	-0.4568	0.091	5.19e-07	-0.0256	0.0536	0.555699
Interleukin-1-beta	IL-1β	rs1858787	G	A	0.215	0.0462	3.35e-06	-0.0175	0.0201	0.2818
Interleukin-1-beta	IL-1β	rs62157471	G	C	0.5624	0.1206	3.13e-06	0.0887	0.0875	0.0378704
Interleukin-1-beta	IL-1β	rs13117303	T	A	-0.2371	0.0472	5.06e-07	0.0314	0.0189	0.0876395
Interleukin-1-beta	IL-1β	rs13125101	A	G	0.1462	0.0306	1.78e-06	-0.0104	0.0195	0.7743
Interleukin-1-beta	IL-1β	rs7772738	A	G	-0.185	0.0404	4.79e-06	0.021	0.0194	0.1557
Interleukin-1-beta	IL-1β	rs1649221	A	G	-0.1453	0.0316	4.2e-06	0.0361	0.0203	0.2273
Interleukin-1-beta	IL-1β	rs2420953	C	T	0.1889	0.0359	1.37e-07	0.0064	0.0208	0.1884
Interleukin-1-beta	IL-1β	rs7174985	G	T	0.1441	0.0296	1.13e-06	-0.0148	0.019	0.8713
Interleukin-1-beta	IL-1β	rs4240782	C	G	0.1624	0.0356	4.98e-06	-0.0319	0.0396	0.8986
Interleukin-1-beta	IL-1β	rs9948846	G	A	-0.1355	0.0287	2.35e-06	-0.0379	0.0189	0.1205
Hepatocyte growth factor	HGF	rs77674430	A	G	0.2107	0.0437	1.44e-06	0.0167	0.0232	0.4862
Hepatocyte growth factor	HGF	rs10192639	A	G	-0.4568	0.091	5.19e-07	-0.0754	0.0445	0.0763203
Hepatocyte growth factor	HGF	rs1858787	G	A	0.215	0.0462	3.35e-06	-0.0179	0.0167	0.2794
Hepatocyte growth factor	HGF	rs62157471	G	C	0.5624	0.1206	3.13e-06	0.057	0.0733	0.4503
Hepatocyte growth factor	HGF	rs13117303	T	A	-0.2371	0.0472	5.06e-07	-0.0277	0.016	0.0828495
Hepatocyte growth factor	HGF	rs13125101	A	G	0.1462	0.0306	1.78e-06	-0.0066	0.0166	0.6924
Hepatocyte growth factor	HGF	rs7772738	A	G	-0.185	0.0404	4.79e-06	0.0001	0.0163	0.9916
Hepatocyte growth factor	HGF	rs1649221	A	G	-0.1453	0.0316	4.2e-06	0.0319	0.0172	0.06501
Hepatocyte growth factor	HGF	rs2420953	C	T	0.1889	0.0359	1.37e-07	-0.009	0.0175	0.6058
Hepatocyte growth factor	HGF	rs7174985	G	T	0.1441	0.0296	1.13e-06	-0.0078	0.016	0.627001
Hepatocyte growth factor	HGF	rs9948846	G	A	-0.1355	0.0287	2.35e-06	-0.0078	0.0158	0.634
Interleukin-9	IL-9	rs77674430	A	G	0.2107	0.0437	1.44e-06	0.0225	0.0353	0.5257
Interleukin-9	IL-9	rs10192639	A	G	-0.4568	0.091	5.19e-07	-0.0297	0.0687	0.690601
Interleukin-9	IL-9	rs1858787	G	A	0.215	0.0462	3.35e-06	-0.0406	0.0254	0.1092
Interleukin-9	IL-9	rs62157471	G	C	0.5624	0.1206	3.13e-06	0.1856	0.112	0.0915799
Interleukin-9	IL-9	rs13117303	T	A	-0.2371	0.0472	5.06e-07	0.0415	0.0239	0.0830004
Interleukin-9	IL-9	rs13125101	A	G	0.1462	0.0306	1.78e-06	0.031	0.0246	0.2074
Interleukin-9	IL-9	rs7772738	A	G	-0.185	0.0404	4.79e-06	0.0236	0.0245	0.3323
Interleukin-9	IL-9	rs1649221	A	G	-0.1453	0.0316	4.2e-06	-0.0196	0.0257	0.4462
Interleukin-9	IL-9	rs2420953	C	T	0.1889	0.0359	1.37e-07	0.035	0.0264	0.1836
Interleukin-9	IL-9	rs7174985	G	T	0.1441	0.0296	1.13e-06	-0.0124	0.0241	0.6059
Interleukin-9	IL-9	rs9948846	G	A	-0.1355	0.0287	2.35e-06	-0.0575	0.0238	0.0152198
Interleukin-7	IL-7	rs77674430	A	G	0.2107	0.0437	1.44e-06	-0.0191	0.0362	0.589299
Interleukin-7	IL-7	rs10192639	A	G	-0.4568	0.091	5.19e-07	-0.0397	0.0707	0.6075
Interleukin-7	IL-7	rs1858787	G	A	0.215	0.0462	3.35e-06	-0.0371	0.0261	0.1579
Interleukin-7	IL-7	rs62157471	G	C	0.5624	0.1206	3.13e-06	0.2032	0.1144	0.0647694
Interleukin-7	IL-7	rs13117303	T	A	-0.2371	0.0472	5.06e-07	0.0301	0.0247	0.2205
Interleukin-7	IL-7	rs13125101	A	G	0.1462	0.0306	1.78e-06	0.0214	0.0252	0.3963
Interleukin-7	IL-7	rs7772738	A	G	-0.185	0.0404	4.79e-06	-0.0027	0.0252	0.9208
Interleukin-7	IL-7	rs1649221	A	G	-0.1453	0.0316	4.2e-06	0.0186	0.0264	0.4765
Interleukin-7	IL-7	rs2420953	C	T	0.1889	0.0359	1.37e-07	0.0249	0.0272	0.3616
Interleukin-7	IL-7	rs7174985	G	T	0.1441	0.0296	1.13e-06	-0.0328	0.0248	0.1852
Interleukin-7	IL-7	rs9948846	G	A	-0.1355	0.0287	2.35e-06	-0.0246	0.0245	0.3153
Interleukin-5	IL-5	rs77674430	A	G	0.2107	0.0437	1.44e-06	-0.0321	0.0365	0.3716
Interleukin-5	IL-5	rs10192639	A	G	-0.4568	0.091	5.19e-07	0.07	0.0726	0.4163
Interleukin-5	IL-5	rs1858787	G	A	0.215	0.0462	3.35e-06	-0.0366	0.0263	0.1651
Interleukin-5	IL-5	rs62157471	G	C	0.5624	0.1206	3.13e-06	0.3198	0.1152	0.00676099
Interleukin-5	IL-5	rs13117303	T	A	-0.2371	0.0472	5.06e-07	0.0143	0.0249	0.562999
Interleukin-5	IL-5	rs13125101	A	G	0.1462	0.0306	1.78e-06	0.0223	0.0255	0.3822
Interleukin-5	IL-5	rs7772738	A	G	-0.185	0.0404	4.79e-06	0.0184	0.0255	0.4667
Interleukin-5	IL-5	rs1649221	A	G	-0.1453	0.0316	4.2e-06	0.0342	0.0267	0.2003
Interleukin-5	IL-5	rs2420953	C	T	0.1889	0.0359	1.37e-07	0.031	0.0273	0.258
Interleukin-5	IL-5	rs7174985	G	T	0.1441	0.0296	1.13e-06	-0.0135	0.025	0.584901
Interleukin-5	IL-5	rs9948846	G	A	-0.1355	0.0287	2.35e-06	-0.0206	0.0247	0.4051
Interleukin-4	IL-4	rs77674430	A	G	0.2107	0.0437	1.44e-06	0.0095	0.0234	0.698101
Interleukin-4	IL-4	rs10192639	A	G	-0.4568	0.091	5.19e-07	0.0236	0.045	0.6488
Interleukin-4	IL-4	rs1858787	G	A	0.215	0.0462	3.35e-06	-0.0119	0.0169	0.486
Interleukin-4	IL-4	rs62157471	G	C	0.5624	0.1206	3.13e-06	0.1235	0.0733	0.092809
Interleukin-4	IL-4	rs13117303	T	A	-0.2371	0.0472	5.06e-07	0.0134	0.0161	0.4048
Interleukin-4	IL-4	rs13125101	A	G	0.1462	0.0306	1.78e-06	0.0272	0.0168	0.1016
Interleukin-4	IL-4	rs7772738	A	G	-0.185	0.0404	4.79e-06	0.0083	0.0165	0.6176
Interleukin-4	IL-4	rs1649221	A	G	-0.1453	0.0316	4.2e-06	-0.003	0.0174	0.865
Interleukin-4	IL-4	rs2420953	C	T	0.1889	0.0359	1.37e-07	0.0118	0.0177	0.5046
Interleukin-4	IL-4	rs7174985	G	T	0.1441	0.0296	1.13e-06	0.0048	0.0161	0.7671
Interleukin-4	IL-4	rs9948846	G	A	-0.1355	0.0287	2.35e-06	-0.012	0.016	0.4495
Interleukin-2 receptor, alpha subunit	IL2ra	rs77674430	A	G	0.2107	0.0437	1.44e-06	0.0323	0.0349	0.3913
Interleukin-2 receptor, alpha subunit	IL2ra	rs10192639	A	G	-0.4568	0.091	5.19e-07	0.1236	0.0683	0.0887708
Interleukin-2 receptor, alpha subunit	IL2ra	rs1858787	G	A	0.215	0.0462	3.35e-06	-0.0162	0.0252	0.5218
Interleukin-2 receptor, alpha subunit	IL2ra	rs62157471	G	C	0.5624	0.1206	3.13e-06	0.1284	0.1131	0.2642
Interleukin-2 receptor, alpha subunit	IL2ra	rs13117303	T	A	-0.2371	0.0472	5.06e-07	0.0022	0.0238	0.9272
Interleukin-2 receptor, alpha subunit	IL2ra	rs13125101	A	G	0.1462	0.0306	1.78e-06	0.035	0.0244	0.1537
Interleukin-2 receptor, alpha subunit	IL2ra	rs7772738	A	G	-0.185	0.0404	4.79e-06	-0.0234	0.0243	0.342
Interleukin-2 receptor, alpha subunit	IL2ra	rs1649221	A	G	-0.1453	0.0316	4.2e-06	0.0005	0.0256	0.9848
Interleukin-2 receptor, alpha subunit	IL2ra	rs2420953	C	T	0.1889	0.0359	1.37e-07	0.0035	0.0262	0.8916
Interleukin-2 receptor, alpha subunit	IL2ra	rs7174985	G	T	0.1441	0.0296	1.13e-06	-0.0355	0.0239	0.137
Interleukin-2 receptor, alpha subunit	IL2ra	rs9948846	G	A	-0.1355	0.0287	2.35e-06	-0.0162	0.0236	0.5006
Interleukin-2	IL-2	rs77674430	A	G	0.2107	0.0437	1.44e-06	-0.0327	0.0359	0.3531
Interleukin-2	IL-2	rs10192639	A	G	-0.4568	0.091	5.19e-07	-0.0783	0.0707	0.2781
Interleukin-2	IL-2	rs1858787	G	A	0.215	0.0462	3.35e-06	-0.0321	0.0258	0.2124
Interleukin-2	IL-2	rs62157471	G	C	0.5624	0.1206	3.13e-06	0.0033	0.1128	0.9069
Interleukin-2	IL-2	rs13117303	T	A	-0.2371	0.0472	5.06e-07	0.0363	0.0244	0.1366
Interleukin-2	IL-2	rs13125101	A	G	0.1462	0.0306	1.78e-06	0.0106	0.025	0.6724
Interleukin-2	IL-2	rs7772738	A	G	-0.185	0.0404	4.79e-06	0.0309	0.0251	0.2195
Interleukin-2	IL-2	rs1649221	A	G	-0.1453	0.0316	4.2e-06	0.0229	0.0262	0.3837
Interleukin-2	IL-2	rs2420953	C	T	0.1889	0.0359	1.37e-07	0.0267	0.027	0.322
Interleukin-2	IL-2	rs7174985	G	T	0.1441	0.0296	1.13e-06	-0.0262	0.0245	0.2857
Interleukin-2	IL-2	rs9948846	G	A	-0.1355	0.0287	2.35e-06	-0.0034	0.0242	0.9001
Interferon-gamma	IFNγ	rs77674430	A	G	0.2107	0.0437	1.44e-06	-0.0088	0.0241	0.6977
Interferon-gamma	IFNγ	rs10192639	A	G	-0.4568	0.091	5.19e-07	0.0372	0.0466	0.4722
Interferon-gamma	IFNγ	rs1858787	G	A	0.215	0.0462	3.35e-06	0.0074	0.0174	0.670101
Interferon-gamma	IFNγ	rs62157471	G	C	0.5624	0.1206	3.13e-06	0.1302	0.0753	0.0752004
Interferon-gamma	IFNγ	rs13125101	A	G	0.1462	0.0306	1.78e-06	0.0121	0.0172	0.4648
Interferon-gamma	IFNγ	rs7772738	A	G	-0.185	0.0404	4.79e-06	-0.0036	0.0169	0.8335
Interferon-gamma	IFNγ	rs1649221	A	G	-0.1453	0.0316	4.2e-06	0.0037	0.0178	0.8395
Interferon-gamma	IFNγ	rs2420953	C	T	0.1889	0.0359	1.37e-07	0.0123	0.0182	0.4951
Interferon-gamma	IFNγ	rs7174985	G	T	0.1441	0.0296	1.13e-06	0.0086	0.0166	0.6011
Interferon-gamma	IFNγ	rs9948846	G	A	-0.1355	0.0287	2.35e-06	-0.0095	0.0164	0.5784
Growth regulated oncogene-α (CXCL1)	GROα	rs10192639	A	G	-0.4568	0.091	5.19e-07	-0.0202	0.07	0.7195
Growth regulated oncogene-α (CXCL1)	GROα	rs13117303	T	A	-0.2371	0.0472	5.06e-07	-0.0086	0.0242	0.721601
Growth regulated oncogene-α (CXCL1)	GROα	rs13125101	A	G	0.1462	0.0306	1.78e-06	-0.001	0.0249	0.9746
Growth regulated oncogene-α (CXCL1)	GROα	rs1649221	A	G	-0.1453	0.0316	4.2e-06	0.0072	0.0262	0.783401
Growth regulated oncogene-α (CXCL1)	GROα	rs1858787	G	A	0.215	0.0462	3.35e-06	-0.0161	0.0257	0.5282
Growth regulated oncogene-α (CXCL1)	GROα	rs2420953	C	T	0.1889	0.0359	1.37e-07	0.0052	0.0269	0.8475
Growth regulated oncogene-α (CXCL1)	GROα	rs62157471	G	C	0.5624	0.1206	3.13e-06	-0.0071	0.1139	0.9081
Growth regulated oncogene-α (CXCL1)	GROα	rs7174985	G	T	0.1441	0.0296	1.13e-06	-0.0325	0.0244	0.184
Growth regulated oncogene-α (CXCL1)	GROα	rs77674430	A	G	0.2107	0.0437	1.44e-06	-0.0311	0.0356	0.3743
Growth regulated oncogene-α (CXCL1)	GROα	rs7772738	A	G	-0.185	0.0404	4.79e-06	0.0365	0.0249	0.1434
Growth regulated oncogene-α (CXCL1)	GROα	rs9948846	G	A	-0.1355	0.0287	2.35e-06	-0.0482	0.0242	0.04469
Granulocyte colony-stimulating factor	GCSF	rs77674430	A	G	0.2107	0.0437	1.44e-06	-0.0032	0.0238	0.8833
Granulocyte colony-stimulating factor	GCSF	rs10192639	A	G	-0.4568	0.091	5.19e-07	0.016	0.0453	0.8352
Granulocyte colony-stimulating factor	GCSF	rs1858787	G	A	0.215	0.0462	3.35e-06	-0.003	0.017	0.8557
Granulocyte colony-stimulating factor	GCSF	rs62157471	G	C	0.5624	0.1206	3.13e-06	0.0576	0.0744	0.4285
Granulocyte colony-stimulating factor	GCSF	rs13117303	T	A	-0.2371	0.0472	5.06e-07	0.0212	0.0163	0.1959
Granulocyte colony-stimulating factor	GCSF	rs13125101	A	G	0.1462	0.0306	1.78e-06	0.0201	0.0169	0.236
Granulocyte colony-stimulating factor	GCSF	rs7772738	A	G	-0.185	0.0404	4.79e-06	0.0164	0.0167	0.3226
Granulocyte colony-stimulating factor	GCSF	rs1649221	A	G	-0.1453	0.0316	4.2e-06	-0.0092	0.0175	0.599601
Granulocyte colony-stimulating factor	GCSF	rs2420953	C	T	0.1889	0.0359	1.37e-07	0.0114	0.0179	0.524
Granulocyte colony-stimulating factor	GCSF	rs7174985	G	T	0.1441	0.0296	1.13e-06	-0.0021	0.0163	0.8984
Granulocyte colony-stimulating factor	GCSF	rs9948846	G	A	-0.1355	0.0287	2.35e-06	0.0077	0.0161	0.6264
Basic fibroblast growth factor	bFGF	rs77674430	A	G	0.2107	0.0437	1.44e-06	0.0051	0.0243	0.8332
Basic fibroblast growth factor	bFGF	rs10192639	A	G	-0.4568	0.091	5.19e-07	0.0091	0.0472	0.8206
Basic fibroblast growth factor	bFGF	rs1858787	G	A	0.215	0.0462	3.35e-06	-0.0186	0.0174	0.2842
Basic fibroblast growth factor	bFGF	rs62157471	G	C	0.5624	0.1206	3.13e-06	0.0771	0.0755	0.3033
Basic fibroblast growth factor	bFGF	rs13117303	T	A	-0.2371	0.0472	5.06e-07	0.0239	0.0167	0.1521
Basic fibroblast growth factor	bFGF	rs13125101	A	G	0.1462	0.0306	1.78e-06	0.0182	0.0173	0.2903
Basic fibroblast growth factor	bFGF	rs7772738	A	G	-0.185	0.0404	4.79e-06	-0.0081	0.017	0.6338
Basic fibroblast growth factor	bFGF	rs1649221	A	G	-0.1453	0.0316	4.2e-06	0.0027	0.0179	0.88
Basic fibroblast growth factor	bFGF	rs2420953	C	T	0.1889	0.0359	1.37e-07	0.0275	0.0183	0.1338
Basic fibroblast growth factor	bFGF	rs7174985	G	T	0.1441	0.0296	1.13e-06	0.0111	0.0167	0.5008
Basic fibroblast growth factor	bFGF	rs9948846	G	A	-0.1355	0.0287	2.35e-06	-0.0056	0.0165	0.7539
Eotaxin (CCL11)	Eotaxin	rs77674430	A	G	0.2107	0.0437	1.44e-06	0.0003	0.0235	0.9871
Eotaxin (CCL11)	Eotaxin	rs10192639	A	G	-0.4568	0.091	5.19e-07	-0.0456	0.045	0.3229
Eotaxin (CCL11)	Eotaxin	rs1858787	G	A	0.215	0.0462	3.35e-06	0.011	0.0168	0.517001
Eotaxin (CCL11)	Eotaxin	rs62157471	G	C	0.5624	0.1206	3.13e-06	-0.0493	0.0734	0.5202
Eotaxin (CCL11)	Eotaxin	rs13117303	T	A	-0.2371	0.0472	5.06e-07	0.0176	0.0161	0.2712
Eotaxin (CCL11)	Eotaxin	rs13125101	A	G	0.1462	0.0306	1.78e-06	-0.0001	0.0167	0.9914
Eotaxin (CCL11)	Eotaxin	rs7772738	A	G	-0.185	0.0404	4.79e-06	-0.0119	0.0164	0.4702
Eotaxin (CCL11)	Eotaxin	rs1649221	A	G	-0.1453	0.0316	4.2e-06	-0.0158	0.0173	0.359
Eotaxin (CCL11)	Eotaxin	rs2420953	C	T	0.1889	0.0359	1.37e-07	-0.0097	0.0177	0.5814
Eotaxin (CCL11)	Eotaxin	rs7174985	G	T	0.1441	0.0296	1.13e-06	-0.005	0.0161	0.756901
Eotaxin (CCL11)	Eotaxin	rs9948846	G	A	-0.1355	0.0287	2.35e-06	0.0001	0.016	0.9746
MR, Mendelian randomization; PE, preeclampsia; SNP, single nucleotide polymorphism; SE, standard error.

## Sheet: Table S4
Table S4 Full result of MR estimates (Systemic inflammatory regulators on PE).
Systemic inflammatory regulators (exposure)	Abbreviation	MR method	No. of SNP	OR(95%CI)	P-value
Cutaneous T-cell attracting (CCL27)	CTACK	IVW	9	1.01(0.88-1.16)	0.896
		MR Egger	9	1.08(0.83-1.39)	0.596
		Weighted median	9	1.06(0.89-1.25)	0.546
		Simple mode	9	0.95(0.76-1.20)	0.711
		Weighted mode	9	1.06(0.88-1.27)	0.583
Beta nerve growth factor	βNGF	IVW	8	0.96(0.76-1.23)	0.766
		MR Egger	8	1.14(0.35-3.77)	0.836
		Weighted median	8	0.95(0.76-1.20)	0.713
		Simple mode	8	0.94(0.67-1.30)	0.717
		Weighted mode	8	0.94(0.69-1.28)	0.706
Vascular endothelial growth factor	VEGF	IVW	10	0.91(0.82-1.00)	0.058
		MR Egger	10	1.00(0.84-1.17)	0.955
		Weighted median	10	0.92(0.82-1.03)	0.138
		Simple mode	10	0.83(0.61-1.12)	0.24
		Weighted mode	10	0.92(0.82-1.03)	0.155
Macrophage migration inhibitory factor (glycosylation-inhibiting factor)	MIF	IVW	6	1.20(1.00-1.44)	0.053
		MR Egger	6	1.10(0.82-1.49)	0.551
		Weighted median	6	1.17(0.92-1.49)	0.2
		Simple mode	6	1.19(0.85-1.65)	0.368
		Weighted mode	6	1.17(0.85-1.61)	0.354
TNF-related apoptosis inducing ligand	TRAIL	IVW	16	0.95(0.86-1.05)	0.309
		MR Egger	16	0.91(0.80-1.02)	0.128
		Weighted median	16	0.91(0.79-1.04)	0.182
		Simple mode	16	0.98(0.77-1.25)	0.883
		Weighted mode	16	0.89(0.77-1.03)	0.153
Tumor necrosis factor-beta	TNFβ	IVW	16	1.00(0.89-1.13)	0.987
		MR Egger	16	0.92(0.77-1.09)	0.435
		Weighted median	16	0.99(0.87-1.13)	0.929
		Simple mode	16	1.14(0.88-1.48)	0.405
		Weighted mode	16	0.93(0.80-1.08)	0.393
Tumor necrosis factor-alpha	TNFα	IVW	5	1.32(1.09-1.60)	0.004
		MR Egger	5	1.23(0.90-1.69)	0.283
		Weighted median	5	1.34(1.03-1.75)	0.021
		Simple mode	5	1.48(1.00-2.28)	0.101
		Weighted mode	5	1.45(1.00-2.10)	0.107
Stromal cell-derived factor-1 alpha (CXCL12)	SDF1α	IVW	9	0.80(0.60-1.06)	0.123
		MR Egger	9	0.79(0.43-1.44)	0.461
		Weighted median	9	0.85(0.60-1.21)	0.386
		Simple mode	9	1.00(0.62-1.61)	0.997
		Weighted mode	9	0.90(0.59-1.39)	0.651
Stem cell growth factor beta	SCGFβ	IVW	14	0.89(0.80-0.99)	0.027
		MR Egger	14	0.88(0.73-1.07)	0.234
		Weighted median	14	0.85(0.74-0.98)	0.023
		Simple mode	14	0.86(0.69-1.07)	0.222
		Weighted mode	14	0.84(0.69-1.03)	0.13
Stem cell factor	SCF	IVW	9	0.93(0.77-1.13)	0.466
		MR Egger	9	1.05(0.72-1.52)	0.805
		Weighted median	9	1.01(0.77-1.31)	0.954
		Simple mode	9	1.12(0.71-1.75)	0.645
		Weighted mode	9	1.05(0.76-1.44)	0.782
Interleukin-16	IL-16	IVW	10	0.91(0.82-1.00)	0.466
		MR Egger	10	0.84(0.71-0.99)	0.805
		Weighted median	10	0.91(0.80-1.04)	0.954
		Simple mode	10	0.96(0.77-1.19)	0.645
		Weighted mode	10	0.92(0.80-1.06)	0.782
Regulated on Activation, Normal T Cell Expressed and Secreted (CCL5)	RANTES	IVW	9	1.00(0.85-1.17)	0.954
		MR Egger	9	1.06(0.70-1.61)	0.78
		Weighted median	9	1.01(0.82-1.23)	0.961
		Simple mode	9	1.00(0.71-1.40)	0.999
		Weighted mode	9	1.00(0.74-1.35)	0.999
Platelet derived growth factor BB	PDGFbb	IVW	13	1.06(0.93-1.22)	0.375
		MR Egger	13	1.26(0.97-1.64)	0.106
		Weighted median	13	1.16(0.97-1.38)	0.098
		Simple mode	13	1.07(0.79-1.46)	0.672
		Weighted mode	13	1.17(0.98-1.40)	0.111
Macrophage inflammatory protein-1β (CCL4)	MIP1β	IVW	17	0.95(0.87-1.03)	0.233
		MR Egger	17	0.96(0.84-1.09)	0.516
		Weighted median	17	0.95(0.85-1.06)	0.343
		Simple mode	17	0.95(0.77-1.19)	0.695
		Weighted mode	17	0.98(0.89-1.08)	0.693
Macrophage inflammatory protein-1α (CCL3)	MIP1α	IVW	9	1.15(0.96-1.38)	0.139
		MR Egger	9	0.95(0.57-1.57)	0.848
		Weighted median	9	1.14(0.90-1.44)	0.294
		Simple mode	9	1.19(0.84-1.69)	0.334
		Weighted mode	9	1.14(0.83-1.57)	0.478
Monokine induced by interferon-gamma (CXCL9)	MIG	IVW	14	1.06(0.94-1.20)	0.349
		MR Egger	14	1.09(0.83-1.43)	0.562
		Weighted median	14	1.10(0.93-1.31)	0.28
		Simple mode	14	1.18(0.88-1.58)	0.277
		Weighted mode	14	1.12(0.85-1.49)	0.45
Macrophage colony-stimulating factor	MCSF	IVW	8	0.99(0.81-1.21)	0.931
		MR Egger	8	0.76(0.57-1.01)	0.103
		Weighted median	8	1.00(0.84-1.19)	0.985
		Simple mode	8	0.96(0.71-1.29)	0.788
		Weighted mode	8	0.99(0.78-1.27)	0.957
Monocyte chemotactic protein-3 (CCL7)	MCP3	IVW	3	1.03(0.88-1.21)	0.702
		MR Egger	3	1.42(0.81-2.51)	0.436
		Weighted median	3	1.04(0.87-1.26)	0.673
		Simple mode	3	1.13(0.86-1.47)	0.467
		Weighted mode	3	1.09(0.84-1.43)	0.586
Monocyte chemotactic protein-1 (CCL2)	MCP1	IVW	14	1.02(0.87-1.19)	0.808
		MR Egger	14	1.18(0.83-1.67)	0.368
		Weighted median	14	1.02(0.82-1.27)	0.857
		Simple mode	14	1.15(0.80-1.64)	0.48
		Weighted mode	14	1.02(0.80-1.30)	0.889
Interleukin-12p70	IL-12p70	IVW	10	0.97(0.85-1.09)	0.577
		MR Egger	10	0.91(0.74-1.12)	0.403
		Weighted median	10	0.94(0.82-1.08)	0.347
		Simple mode	10	0.97(0.70-1.34)	0.841
		Weighted mode	10	0.94(0.82-1.08)	0.422
Interferon gamma-induced protein 10 (CXCL10)	IP10	IVW	10	0.93(0.79-1.09)	0.36
		MR Egger	10	0.66(0.49-0.89)	0.026
		Weighted median	10	0.89(0.72-1.10)	0.294
		Simple mode	10	0.86(0.60-1.22)	0.409
		Weighted mode	10	0.80(0.57-1.12)	0.215
Interleukin-18	IL-18	IVW	16	0.96(0.86-1.07)	0.475
		MR Egger	16	0.82(0.67-1.02)	0.096
		Weighted median	16	0.94(0.82-1.09)	0.389
		Simple mode	16	0.96(0.80-1.16)	0.711
		Weighted mode	16	0.94(0.81-1.09)	0.431
Interleukin-17	IL-17	IVW	10	0.90(0.70-1.16)	0.424
		MR Egger	10	0.87(0.51-1.49)	0.628
		Weighted median	10	0.96(0.72-1.28)	0.791
		Simple mode	10	0.96(0.58-1.61)	0.898
		Weighted mode	10	1.05(0.68-1.65)	0.811
Interleukin-13	IL-13	IVW	9	1.00(0.89-1.12)	0.97
		MR Egger	9	0.96(0.77-1.20)	0.735
		Weighted median	9	0.96(0.85-1.08)	0.509
		Simple mode	9	1.13(0.84-1.53)	0.428
		Weighted mode	9	0.95(0.84-1.08)	0.495
Interleukin-10 (before eliminating)	IL-10	IVW	10	0.94(0.81-1.09)	0.39
		MR Egger	10	0.88(0.64-1.19)	0.428
		Weighted median	10	0.93(0.79-1.11)	0.451
		Simple mode	10	1.01(0.75-1.36)	0.964
		Weighted mode	10	0.92(0.76-1.13)	0.446
Interleukin-8 (CXCL8)	IL-8	IVW	4	1.08(0.87-1.33)	0.48
		MR Egger	4	1.25(0.83-1.90)	0.4
		Weighted median	4	1.04(0.81-1.34)	0.76
		Simple mode	4	1.02(0.72-1.46)	0.908
		Weighted mode	4	1.02(0.74-1.42)	0.897
Interleukin-6	IL-6	IVW	5	0.87(0.65-1.16)	0.341
		MR Egger	5	1.07(0.59-1.94)	0.841
		Weighted median	5	0.87(0.59-1.27)	0.464
		Simple mode	5	0.81(0.47-1.40)	0.502
		Weighted mode	5	0.83(0.47-1.43)	0.518
Interleukin-1 receptor antagonist	IL1ra	IVW	7	0.98(0.80-1.19)	0.831
		MR Egger	7	1.37(0.81-2.33)	0.293
		Weighted median	7	0.93(0.72-1.20)	0.603
		Simple mode	7	0.90(0.61-1.31)	0.591
		Weighted mode	7	1.07(0.73-1.56)	0.745
Interleukin-1-beta	IL-1β	IVW	5	0.94(0.66-1.35)	0.747
		MR Egger	5	0.66(0.33-1.32)	0.325
		Weighted median	5	0.96(0.64-1.43)	0.824
		Simple mode	5	1.24(0.67-2.30)	0.551
		Weighted mode	5	0.73(0.43-1.23)	0.284
Hepatocyte growth factor	HGF	IVW	7	0.93(0.74-1.17)	0.551
		MR Egger	7	1.07(0.62-1.84)	0.827
		Weighted median	7	1.00(0.76-1.31)	0.992
		Simple mode	7	1.01(0.66-1.53)	0.976
		Weighted mode	7	1.03(0.72-1.48)	0.868
Interleukin-9	IL-9	IVW	6	1.28(1.02-1.62)	0.033
		MR Egger	6	1.50(0.84-2.69)	0.24
		Weighted median	6	1.30(0.98-1.72)	0.078
		Simple mode	6	1.31(0.82-2.08)	0.333
		Weighted mode	6	1.32(0.84-2.10)	0.266
Interleukin-7	IL-7	IVW	10	1.09(0.95-1.25)	0.232
		MR Egger	10	0.96(0.68-1.37)	0.834
		Weighted median	10	1.01(0.87-1.18)	0.887
		Simple mode	10	1.22(0.85-1.76)	0.337
		Weighted mode	10	0.92(0.78-1.08)	0.354
Interleukin-5	IL-5	IVW	5	0.80(0.65-0.98)	0.03
		MR Egger	5	0.87(0.53-1.45)	0.633
		Weighted median	5	0.78(0.61-1.02)	0.064
		Simple mode	5	0.73(0.52-1.03)	0.137
		Weighted mode	5	0.76(0.55-1.05)	0.168
Interleukin-4	IL-4	IVW	9	0.96(0.75-1.24)	0.769
		MR Egger	9	1.40(0.94-2.08)	0.141
		Weighted median	9	1.05(0.78-1.41)	0.764
		Simple mode	9	0.99(0.64-1.53)	0.963
		Weighted mode	9	1.11(0.77-1.59)	0.58
Interleukin-2 receptor, alpha subunit	IL2ra	IVW	7	0.89(0.78-1.01)	0.08
		MR Egger	7	0.83(0.67-1.02)	0.129
		Weighted median	7	0.88(0.75-1.04)	0.112
		Simple mode	7	0.87(0.69-1.10)	0.307
		Weighted mode	7	0.88(0.75-1.03)	0.149
Interleukin-2	IL-2	IVW	9	1.13(0.96-1.33)	0.153
		MR Egger	9	1.36(1.00-1.86)	0.091
		Weighted median	9	1.17(0.95-1.43)	0.132
		Simple mode	9	1.23(0.90-1.69)	0.227
		Weighted mode	9	1.21(0.95-1.55)	0.202
Interferon-gamma	IFNγ	IVW	10	0.85(0.66-1.10)	0.225
		MR Egger	10	0.90(0.54-1.50)	0.689
		Weighted median	10	0.97(0.71-1.33)	0.851
		Simple mode	10	1.07(0.67-1.71)	0.779
		Weighted mode	10	1.04(0.67-1.61)	0.868
Growth regulated oncogene-α (CXCL1)	GROα	IVW	10	0.96(0.88-1.05)	0.387
		MR Egger	10	0.98(0.80-1.19)	0.818
		Weighted median	10	1.00(0.89-1.12)	0.989
		Simple mode	10	0.95(0.79-1.14)	0.57
		Weighted mode	10	0.97(0.86-1.09)	0.641
Granulocyte colony-stimulating factor	GCSF	IVW	8	0.92(0.74-1.15)	0.467
		MR Egger	8	0.89(0.60-1.32)	0.571
		Weighted median	8	0.96(0.71-1.29)	0.791
		Simple mode	8	0.87(0.55-1.38)	0.581
		Weighted mode	8	0.95(0.68-1.32)	0.78
Basic fibroblast growth factor	bFGF	IVW	5	0.79(0.56-1.12)	0.184
		MR Egger	5	1.09(0.22-5.46)	0.923
		Weighted median	5	0.79(0.53-1.20)	0.256
		Simple mode	5	0.71(0.41-1.23)	0.26
		Weighted mode	5	0.66(0.40-1.11)	0.196
Eotaxin (CCL11)	Eotaxin	IVW	16	0.97(0.83-1.12)	0.66
		MR Egger	16	1.40(0.99-1.98)	0.076
		Weighted median	16	1.04(0.85-1.28)	0.72
		Simple mode	16	1.13(0.77-1.65)	0.546
		Weighted mode	16	1.15(0.92-1.42)	0.258
MR, Mendelian randomization; PE, preeclampsia; SNP, single nucleotide polymorphism; OR, odds ratio; CI, confidence interval; IVW, inverse variance weighted.

## Sheet: Table S5
Table S5 MR-PRESSO analysis (Systemic inflammatory regulators on PE).
Systemic inflammatory regulators (exposure)	Abbreviation	MR Analysis	Causal Estimate	SD	T	P-value	RSSobs	Global test P-value
Cutaneous T-cell attracting (CCL27)	CTACK	MR-PRESSO	-0.03	0.05	-0.54	0.6	10.74	0.62
Beta nerve growth factor	βNGF	MR-PRESSO	-0.01	0.11	-0.06	0.955	17.99	0.092
Vascular endothelial growth factor	VEGF	MR-PRESSO	-0.1	0.04	-2.34	0.039	11.24	0.656
Macrophage migration inhibitory factor (glycosylation-inhibiting factor)	MIF	MR-PRESSO	-0.04	0.04	-1	0.021	16.38	0.844
TNF-related apoptosis inducing ligand	TRAIL	MR-PRESSO	0.04	0.07	0.61	0.33	14.77	0.724
Tumor necrosis factor-beta	TNFβ	MR-PRESSO	0.04	0.07	0.61	0.575	14.77	0.258
Tumor necrosis factor-alpha	TNFα	MR-PRESSO	0.28	0.08	3.36	0.028	4.61	0.635
Stromal cell-derived factor-1 alpha (CXCL12)	SDF1α	MR-PRESSO	-0.12	0.11	-1.1	0.301	12.17	0.451
Stem cell growth factor beta	SCGFβ	MR-PRESSO	-0.1	0.04	-2.27	0.04	10.58	0.812
Stem cell factor	SCF	MR-PRESSO	-0.08	0.09	-0.8	0.441	12.79	0.438
Interleukin-16	IL-16	MR-PRESSO	-0.11	0.04	-2.86	0.021	7.42	0.811
Regulated on Activation, Normal T Cell Expressed and Secreted (CCL5)	RANTES	MR-PRESSO	-0.01	0.06	-0.09	0.93	7.86	0.774
Platelet derived growth factor BB	PDGFbb	MR-PRESSO	0.06	0.06	1.05	0.313	13.36	0.602
Macrophage inflammatory protein-1β (CCL4)	MIP1β	MR-PRESSO	-0.07	0.04	-1.68	0.109	20.29	0.535
Macrophage inflammatory protein-1α (CCL3)	MIP1α	MR-PRESSO	0.14	0.07	2.11	0.068	5.05	0.865
Monokine induced by interferon-gamma (CXCL9)	MIG	MR-PRESSO	0.03	0.05	0.59	0.567	16.76	0.54
Macrophage colony-stimulating factor	MCSF	MR-PRESSO Outlier-corrected	0.06	0.07	0.81	0.444	24.85	0.299
Monocyte chemotactic protein-3 (CCL7)	MCP3	MR-PRESSO	0.08	0.07	1.17	0.326	5.53	0.445
Monocyte chemotactic protein-1 (CCL2)	MCP1	MR-PRESSO	0.07	0.06	1.15	0.27	13.25	0.645
Interleukin-12p70	IL-12p70	MR-PRESSO	-0.04	0.05	-0.7	0.497	11.3	0.723
Interferon gamma-induced protein 10 (CXCL10)	IP10	MR-PRESSO	-0.1	0.08	-1.37	0.2	13.78	0.35
Interleukin-18	IL-18	MR-PRESSO	-0.03	0.05	-0.52	0.613	22.98	0.305
Interleukin-17	IL-17	MR-PRESSO	-0.1	0.11	-0.87	0.404	20.13	0.13
Interleukin-13	IL-13	MR-PRESSO	-0.01	0.05	-0.3	0.77	13.28	0.501
Interleukin-10	IL-10	MR-PRESSO	-0.08	0.05	-1.72	0.113	4.75	0.981
Interleukin-8 (CXCL8)	IL-8	MR-PRESSO	0.08	0.06	1.38	0.262	1.78	0.828
Interleukin-6	IL-6	MR-PRESSO	-0.25	0.1	-2.45	0.044	6.5	0.692
Interleukin-1 receptor antagonist	IL1ra	MR-PRESSO	-0.01	0.07	-0.11	0.917	5.65	0.823
Interleukin-1-beta	IL-1β	MR-PRESSO	-0.06	0.18	-0.32	0.763	13.89	0.176
Hepatocyte growth factor	HGF	MR-PRESSO	-0.08	0.07	-1.12	0.296	4.64	0.892
Interleukin-9	IL-9	MR-PRESSO	0.22	0.1	2.29	0.056	11.49	0.307
Interleukin-7	IL-7	MR-PRESSO	0.07	0.06	1.2	0.253	23.14	0.141
Interleukin-5	IL-5	MR-PRESSO	-0.28	0.08	-3.34	0.02	5.5	0.594
Interleukin-4	IL-4	MR-PRESSO	-0.03	0.12	-0.24	0.811	20.09	0.119
Interleukin-2 receptor, alpha subunit	IL2ra	MR-PRESSO	-0.11	0.06	-1.8	0.109	8.69	0.592
Interleukin-2	IL-2	MR-PRESSO	0.08	0.08	1.04	0.325	15.17	0.284
Interferon-gamma	IFNγ	MR-PRESSO	-0.12	0.11	-1.18	0.262	14.98	0.383
Growth regulated oncogene-α (CXCL1)	GROα	MR-PRESSO	-0.04	0.04	-0.94	0.372	9.32	0.61
Granulocyte colony-stimulating factor	GCSF	MR-PRESSO	-0.03	0.08	-0.35	0.73	11.05	0.549
Basic fibroblast growth factor	bFGF	MR-PRESSO	-0.02	0.12	-0.18	0.864	8.58	0.492
Eotaxin (CCL11)	Eotaxin	MR-PRESSO	-0.04	0.07	-0.49	0.628	19.74	0.377
MR-PRESSO, Mendelian randomization pleiotropy residual sum and outlier; PE, preeclampsia; SD, standard deviation; RSSobs, observed residual sum of squares; SNP, single nucleotide polymorphism.

## Sheet: Table S6
Table S6 Directional horizontal pleiotropy assessed by intercept term in MR Egger regression (Systemic inflammatory regulators on PE).
Systemic inflammatory regulators (exposure)	Abbreviation	Egger_intercept	SE	P-value
Cutaneous T-cell attracting (CCL27)	CTACK	-0.02	0.03	0.587
Beta nerve growth factor	βNGF	-0.03	0.09	0.786
Vascular endothelial growth factor	VEGF	-0.03	0.02	0.216
Macrophage migration inhibitory factor (glycosylation-inhibiting factor)	MIF	0.03	0.04	0.543
TNF-related apoptosis inducing ligand	TRAIL	0.02	0.02	0.205
Tumor necrosis factor-beta	TNFβ	0.04	0.03	0.321
Tumor necrosis factor-alpha	TNFα	0.02	0.04	0.62
Stromal cell-derived factor-1 alpha (CXCL12)	SDF1α	0	0.03	0.944
Stem cell growth factor beta	SCGFβ	0	0.02	0.968
Stem cell factor	SCF	-0.02	0.03	0.476
Interleukin-16	IL-16	0.03	0.03	0.3
Regulated on Activation, Normal T Cell Expressed and Secreted (CCL5)	RANTES	-0.02	0.05	0.746
Platelet derived growth factor BB	PDGFbb	-0.03	0.02	0.157
Macrophage inflammatory protein-1β (CCL4)	MIP1β	0	0.02	0.858
Macrophage inflammatory protein-1α (CCL3)	MIP1α	0.04	0.05	0.454
Monokine induced by interferon-gamma (CXCL9)	MIG	-0.01	0.03	0.85
Macrophage colony-stimulating factor	MCSF	0.11	0.05	0.066
Monocyte chemotactic protein-3 (CCL7)	MCP3	-0.1	0.08	0.452
Monocyte chemotactic protein-1 (CCL2)	MCP1	-0.02	0.03	0.373
Interleukin-12p70	IL-12p70	0.01	0.02	0.513
Interferon gamma-induced protein 10 (CXCL10)	IP10	0.07	0.03	0.033
Interleukin-18	IL-18	0.04	0.02	0.127
Interleukin-17	IL-17	0.01	0.04	0.893
Interleukin-13	IL-13	0.01	0.03	0.702
Interleukin-10 (before eliminating)	IL-10	0.01	0.02	0.644
Interleukin-8 (CXCL8)	IL-8	-0.03	0.03	0.501
Interleukin-6	IL-6	-0.03	0.04	0.485
Interleukin-1 receptor antagonist	IL1ra	-0.06	0.04	0.234
Interleukin-1-beta	IL-1β	0.06	0.05	0.331
Hepatocyte growth factor	HGF	-0.02	0.04	0.618
Interleukin-9	IL-9	-0.04	0.07	0.588
Interleukin-7	IL-7	0.04	0.05	0.478
Interleukin-5	IL-5	-0.02	0.05	0.732
Interleukin-4	IL-4	-0.07	0.03	0.064
Interleukin-2 receptor, alpha subunit	IL2ra	0.03	0.03	0.403
Interleukin-2	IL-2	-0.04	0.03	0.207
Interferon-gamma	IFNγ	-0.01	0.04	0.827
Growth regulated oncogene-α (CXCL1)	GROα	-0.01	0.03	0.868
Granulocyte colony-stimulating factor	GCSF	0.01	0.03	0.821
Basic fibroblast growth factor	bFGF	-0.03	0.08	0.716
Eotaxin (CCL11)	Eotaxin	-0.06	0.03	0.037
MR, Mendelian randomization; PE, preeclampsia; SE, standard error.

## Sheet: Table S7
Table S7 The heterogeneity of Systemic inflammatory regulators instrumental variables (Systemic inflammatory regulators on PE).
Systemic inflammatory regulators (exposure)	Abbreviation	Cochran's Q	df	P-value
Cutaneous T-cell attracting (CCL27)	CTACK	4.35	8	0.824
Beta nerve growth factor	βNGF	13.36	7	0.064
Vascular endothelial growth factor	VEGF	7.93	9	0.541
Macrophage migration inhibitory factor (glycosylation-inhibiting factor)	MIF	1.91	5	0.861
TNF-related apoptosis inducing ligand	TRAIL	12.17	15	0.666
Tumor necrosis factor-beta	TNFβ	2.63	3	0.453
Tumor necrosis factor-alpha	TNFα	2.85	4	0.583
Stromal cell-derived factor-1 alpha (CXCL12)	SDF1α	8.62	8	0.375
Stem cell growth factor beta	SCGFβ	5.51	13	0.962
Stem cell factor	SCF	8.37	8	0.399
Interleukin-16	IL-16	5.68	9	0.77
Regulated on Activation, Normal T Cell Expressed and Secreted (CCL5)	RANTES	6.42	8	0.6
Platelet derived growth factor BB	PDGFbb	10.61	12	0.563
Macrophage inflammatory protein-1β (CCL4)	MIP1β	13.07	16	0.667
Macrophage inflammatory protein-1α (CCL3)	MIP1α	3.95	8	0.862
Monokine induced by interferon-gamma (CXCL9)	MIG	13.15	13	0.436
Macrophage colony-stimulating factor	MCSF	19.04	7	0.008
Monocyte chemotactic protein-3 (CCL7)	MCP3	1.81	2	0.405
Monocyte chemotactic protein-1 (CCL2)	MCP1	9.03	13	0.771
Interleukin-12p70	IL-12p70	5.37	9	0.801
Interferon gamma-induced protein 10 (CXCL10)	IP10	10.4	9	0.319
Interleukin-18	IL-18	18.97	15	0.215
Interleukin-17	IL-17	15.52	9	0.078
Interleukin-13	IL-13	9.67	8	0.289
Interleukin-10 (before eliminating)	IL-10	2.29	9	0.986
Interleukin-8 (CXCL8)	IL-8	0.79	3	0.852
Interleukin-6	IL-6	3.45	4	0.485
Interleukin-1 receptor antagonist	IL1ra	2.83	6	0.83
Interleukin-1-beta	IL-1β	6.87	4	0.143
Hepatocyte growth factor	HGF	3.38	6	0.76
Interleukin-9	IL-9	6.66	5	0.247
Interleukin-7	IL-7	13.03	9	0.161
Interleukin-5	IL-5	1.97	4	0.741
Interleukin-4	IL-4	11.25	8	0.188
Interleukin-2 receptor, alpha subunit	IL2ra	2.42	6	0.877
Interleukin-2	IL-2	10.34	8	0.242
Interferon-gamma	IFNγ	11.91	9	0.218
Growth regulated oncogene-α (CXCL1)	GROα	7.63	9	0.572
Granulocyte colony-stimulating factor	GCSF	7.22	7	0.407
Basic fibroblast growth factor	bFGF	1.56	4	0.816
Eotaxin (CCL11)	Eotaxin	16.18	15	0.37
Df, degree of freedom; PE, preeclampsia.

## Sheet: Table S8
Table S8 Full result of MR estimates (PE on Systemic inflammatory regulators).
Systemic inflammatory regulators (Outcome)	Abbreviation	MR method	No. of SNP	OR(95%CI)	P-value
Cutaneous T-cell attracting (CCL27)	CTACK	IVW	9	1.06(0.95-1.18)	0.319
		MR Egger	9	0.89(0.58-1.35)	0.59
		Weighted median	9	1.02(0.89-1.17)	0.758
		Simple mode	9	1.00(0.82-1.22)	0.984
		Weighted mode	9	1.03(0.83-1.29)	0.758
Beta nerve growth factor	βNGF	IVW	9	0.88(0.78-1.00)	0.05
		MR Egger	9	0.63(0.41-0.98)	0.078
		Weighted median	9	0.92(0.80-1.06)	0.283
		Simple mode	9	0.89(0.72-1.10)	0.302
		Weighted mode	9	0.90(0.74-1.10)	0.339
Vascular endothelial growth factor	VEGF	IVW	9	0.97(0.91-1.04)	0.442
		MR Egger	9	0.91(0.69-1.18)	0.492
		Weighted median	9	0.97(0.88-1.07)	0.58
		Simple mode	9	0.99(0.84-1.17)	0.877
		Weighted mode	9	0.99(0.86-1.15)	0.909
Macrophage migration inhibitory factor (glycosylation-inhibiting factor)	MIF	IVW	9	0.87(0.79-0.96)	0.007
		MR Egger	9	0.81(0.54-1.20)	0.326
		Weighted median	9	0.87(0.76-1.00)	0.052
		Simple mode	9	0.84(0.66-1.07)	0.177
		Weighted mode	9	0.87(0.70-1.08)	0.268
TNF-related apoptosis inducing ligand	TRAIL	IVW	9	0.98(0.92-1.05)	0.642
		MR Egger	9	0.95(0.75-1.22)	0.716
		Weighted median	9	1.00(0.92-1.08)	0.984
		Simple mode	9	0.99(0.88-1.11)	0.884
		Weighted mode	9	0.99(0.88-1.11)	0.916
Tumor necrosis factor-beta	TNFβ	IVW	8	1.01(0.86-1.18)	0.916
		MR Egger	8	0.71(0.28-1.80)	0.497
		Weighted median	8	1.03(0.83-1.28)	0.788
		Simple mode	8	1.04(0.74-1.46)	0.828
		Weighted mode	8	1.04(0.77-1.40)	0.788
Tumor necrosis factor-alpha	TNFα	IVW	9	0.94(0.85-1.04)	0.2
		MR Egger	9	0.73(0.50-1.06)	0.145
		Weighted median	9	0.91(0.79-1.03)	0.146
		Simple mode	9	0.86(0.69-1.08)	0.222
		Weighted mode	9	0.87(0.71-1.07)	0.257
Stromal cell-derived factor-1 alpha (CXCL12)	SDF1α	IVW	9	0.97(0.90-1.03)	0.309
		MR Egger	9	1.00(0.77-1.29)	0.981
		Weighted median	9	0.93(0.85-1.01)	0.118
		Simple mode	9	0.92(0.78-1.08)	0.313
		Weighted mode	9	0.91(0.78-1.07)	0.274
Stem cell growth factor beta	SCGFβ	IVW	9	0.96(0.85-1.08)	0.512
		MR Egger	9	0.96(0.60-1.56)	0.886
		Weighted median	9	1.02(0.88-1.17)	0.826
		Simple mode	9	1.08(0.85-1.37)	0.555
		Weighted mode	9	1.07(0.82-1.39)	0.635
Stem cell factor	SCF	IVW	9	1.03(0.97-1.10)	0.335
		MR Egger	9	1.01(0.80-1.29)	0.913
		Weighted median	9	1.02(0.94-1.10)	0.694
		Simple mode	9	1.01(0.89-1.15)	0.844
		Weighted mode	9	1.01(0.89-1.15)	0.864
Interleukin-16	IL-16	IVW	9	0.97(0.87-1.07)	0.509
		MR Egger	9	0.67(0.46-0.98)	0.075
		Weighted median	9	0.96(0.84-1.09)	0.519
		Simple mode	9	1.01(0.82-1.25)	0.907
		Weighted mode	9	0.96(0.78-1.18)	0.692
Regulated on Activation, Normal T Cell Expressed and Secreted (CCL5)	RANTES	IVW	9	0.95(0.86-1.06)	0.358
		MR Egger	9	1.16(0.78-1.70)	0.486
		Weighted median	9	0.93(0.82-1.07)	0.34
		Simple mode	9	0.89(0.70-1.12)	0.354
		Weighted mode	9	0.90(0.72-1.14)	0.378
Platelet derived growth factor BB	PDGFbb	IVW	9	1.00(0.94-1.07)	0.932
		MR Egger	9	0.82(0.64-1.04)	0.152
		Weighted median	9	0.99(0.91-1.08)	0.859
		Simple mode	9	1.08(0.95-1.23)	0.314
		Weighted mode	9	0.96(0.84-1.08)	0.504
Macrophage inflammatory protein-1β (CCL4)	MIP1β	IVW	9	0.96(0.90-1.02)	0.194
		MR Egger	9	0.81(0.63-1.03)	0.127
		Weighted median	9	0.98(0.89-1.07)	0.603
		Simple mode	9	0.99(0.86-1.13)	0.866
		Weighted mode	9	0.99(0.87-1.12)	0.843
Macrophage inflammatory protein-1α (CCL3)	MIP1α	IVW	9	1.00(0.90-1.11)	0.943
		MR Egger	9	0.86(0.57-1.28)	0.474
		Weighted median	9	0.92(0.79-1.06)	0.205
		Simple mode	9	0.90(0.73-1.12)	0.398
		Weighted mode	9	0.90(0.74-1.11)	0.325
Monokine induced by interferon-gamma (CXCL9)	MIG	IVW	9	1.03(0.90-1.17)	0.662
		MR Egger	9	0.75(0.47-1.19)	0.26
		Weighted median	9	1.00(0.87-1.14)	0.963
		Simple mode	9	1.04(0.85-1.26)	0.72
		Weighted mode	9	0.98(0.82-1.17)	0.805
Macrophage colony-stimulating factor	MCSF	IVW	9	0.99(0.87-1.12)	0.824
		MR Egger	9	1.13(0.69-1.86)	0.647
		Weighted median	9	0.99(0.84-1.16)	0.907
		Simple mode	9	0.91(0.71-1.17)	0.461
		Weighted mode	9	0.94(0.76-1.17)	0.592
Monocyte chemotactic protein-3 (CCL7)	MCP3	IVW	9	0.94(0.78-1.12)	0.456
		MR Egger	9	0.86(0.46-1.58)	0.632
		Weighted median	9	0.90(0.72-1.13)	0.366
		Simple mode	9	0.91(0.65-1.28)	0.585
		Weighted mode	9	0.90(0.66-1.23)	0.546
Monocyte chemotactic protein-1 (CCL2)	MCP1	IVW	9	1.01(0.95-1.08)	0.789
		MR Egger	9	0.94(0.74-1.20)	0.619
		Weighted median	9	1.00(0.92-1.09)	0.995
		Simple mode	9	0.99(0.87-1.12)	0.838
		Weighted mode	9	0.98(0.86-1.11)	0.713
Interleukin-12p70	IL-12p70	IVW	9	1.01(0.94-1.08)	0.798
		MR Egger	9	0.91(0.72-1.16)	0.49
		Weighted median	9	0.98(0.89-1.07)	0.596
		Simple mode	9	0.94(0.81-1.08)	0.415
		Weighted mode	9	0.94(0.82-1.08)	0.454
Interferon gamma-induced protein 10 (CXCL10)	IP10	IVW	9	1.02(0.92-1.12)	0.716
		MR Egger	9	0.92(0.64-1.33)	0.667
		Weighted median	9	1.03(0.91-1.18)	0.61
		Simple mode	9	1.05(0.86-1.27)	0.667
		Weighted mode	9	1.04(0.87-1.25)	0.674
Interleukin-18	IL-18	IVW	9	1.05(0.92-1.20)	0.491
		MR Egger	9	0.82(0.49-1.35)	0.46
		Weighted median	9	1.07(0.92-1.24)	0.367
		Simple mode	9	1.04(0.82-1.32)	0.764
		Weighted mode	9	1.04(0.84-1.29)	0.738
Interleukin-17	IL-17	IVW	9	1.02(0.95-1.09)	0.565
		MR Egger	9	0.84(0.66-1.09)	0.228
		Weighted median	9	1.00(0.91-1.09)	0.929
		Simple mode	9	0.97(0.83-1.12)	0.699
		Weighted mode	9	0.96(0.84-1.09)	0.546
Interleukin-13	IL-13	IVW	9	0.93(0.84-1.03)	0.162
		MR Egger	9	0.97(0.67-1.43)	0.898
		Weighted median	9	0.94(0.82-1.08)	0.379
		Simple mode	9	0.96(0.77-1.18)	0.674
		Weighted mode	9	0.95(0.79-1.15)	0.612
Interleukin-10 (before eliminating)	IL-10	IVW	9	0.96(0.88-1.04)	0.318
		MR Egger	9	0.83(0.60-1.16)	0.311
		Weighted median	9	0.90(0.82-1.00)	0.046
		Simple mode	9	0.89(0.74-1.06)	0.213
		Weighted mode	9	0.89(0.73-1.08)	0.214
Interleukin-8 (CXCL8)	IL-8	IVW	9	0.99(0.88-1.13)	0.906
		MR Egger	9	0.64(0.44-0.93)	0.052
		Weighted median	9	0.96(0.83-1.11)	0.557
		Simple mode	9	0.88(0.69-1.12)	0.369
		Weighted mode	9	0.88(0.71-1.10)	0.258
Interleukin-6	IL-6	IVW	9	0.97(0.91-1.04)	0.372
		MR Egger	9	0.84(0.66-1.07)	0.206
		Weighted median	9	0.95(0.87-1.04)	0.237
		Simple mode	9	0.93(0.80-1.08)	0.353
		Weighted mode	9	0.93(0.80-1.07)	0.3
Interleukin-1 receptor antagonist	IL1ra	IVW	9	0.95(0.86-1.05)	0.321
		MR Egger	9	0.80(0.55-1.15)	0.269
		Weighted median	9	0.96(0.85-1.09)	0.57
		Simple mode	9	0.97(0.79-1.18)	0.742
		Weighted mode	9	0.97(0.80-1.17)	0.731
Interleukin-1-beta	IL-1β	IVW	9	0.96(0.88-1.05)	0.41
		MR Egger	9	0.95(0.69-1.32)	0.779
		Weighted median	9	0.93(0.84-1.03)	0.168
		Simple mode	9	0.95(0.81-1.11)	0.535
		Weighted mode	9	0.95(0.83-1.09)	0.486
Hepatocyte growth factor	HGF	IVW	9	0.98(0.92-1.05)	0.635
		MR Egger	9	1.21(0.95-1.54)	0.175
		Weighted median	9	0.96(0.87-1.05)	0.316
		Simple mode	9	0.95(0.83-1.09)	0.486
		Weighted mode	9	0.95(0.84-1.07)	0.424
Interleukin-9	IL-9	IVW	9	1.05(0.92-1.19)	0.486
		MR Egger	9	0.83(0.51-1.34)	0.471
		Weighted median	9	1.08(0.93-1.24)	0.32
		Simple mode	9	1.15(0.89-1.48)	0.344
		Weighted mode	9	1.14(0.88-1.49)	0.324
Interleukin-7	IL-7	IVW	9	0.99(0.89-1.09)	0.792
		MR Egger	9	0.99(0.67-1.47)	0.975
		Weighted median	9	1.01(0.88-1.16)	0.926
		Simple mode	9	1.12(0.88-1.43)	0.396
		Weighted mode	9	1.10(0.86-1.41)	0.458
Interleukin-5	IL-5	IVW	9	0.95(0.85-1.05)	0.287
		MR Egger	9	0.76(0.52-1.13)	0.216
		Weighted median	9	0.89(0.78-1.03)	0.119
		Simple mode	9	0.87(0.69-1.08)	0.276
		Weighted mode	9	0.87(0.70-1.08)	0.257
Interleukin-4	IL-4	IVW	9	1.02(0.95-1.09)	0.604
		MR Egger	9	0.86(0.68-1.10)	0.279
		Weighted median	9	1.02(0.94-1.12)	0.615
		Simple mode	9	1.04(0.90-1.19)	0.606
		Weighted mode	9	0.97(0.86-1.09)	0.62
Interleukin-2 receptor, alpha subunit	IL2ra	IVW	9	1.00(0.89-1.12)	0.992
		MR Egger	9	0.76(0.51-1.12)	0.205
		Weighted median	9	1.01(0.88-1.17)	0.849
		Simple mode	9	1.10(0.87-1.39)	0.433
		Weighted mode	9	1.07(0.87-1.32)	0.559
Interleukin-2	IL-2	IVW	9	0.95(0.86-1.05)	0.34
		MR Egger	9	1.12(0.76-1.63)	0.589
		Weighted median	9	0.87(0.76-1.00)	0.055
		Simple mode	9	0.85(0.68-1.07)	0.215
		Weighted mode	9	0.85(0.68-1.07)	0.212
Interferon-gamma	IFNγ	IVW	9	1.02(0.95-1.09)	0.553
		MR Egger	9	0.89(0.69-1.15)	0.416
		Weighted median	9	1.03(0.95-1.13)	0.454
		Simple mode	9	1.06(0.93-1.20)	0.406
		Weighted mode	9	1.05(0.93-1.18)	0.465
Growth regulated oncogene-α (CXCL1)	GROα	IVW	9	0.96(0.86-1.06)	0.414
		MR Egger	9	0.91(0.60-1.38)	0.666
		Weighted median	9	0.94(0.83-1.08)	0.414
		Simple mode	9	0.96(0.78-1.19)	0.707
		Weighted mode	9	0.96(0.80-1.16)	0.686
Granulocyte colony-stimulating factor	GCSF	IVW	9	1.00(0.93-1.07)	0.955
		MR Egger	9	0.93(0.73-1.19)	0.597
		Weighted median	9	0.99(0.90-1.08)	0.733
		Simple mode	9	0.97(0.86-1.11)	0.702
		Weighted mode	9	0.98(0.86-1.10)	0.731
Basic fibroblast growth factor	bFGF	IVW	9	1.03(0.89-1.19)	0.411
		MR Egger	9	0.92(0.71-1.18)	0.527
		Weighted median	9	1.04(0.95-1.14)	0.415
		Simple mode	9	1.03(0.89-1.19)	0.682
		Weighted mode	9	1.03(0.88-1.20)	0.701
Eotaxin (CCL11)	Eotaxin	IVW	9	1.03(0.96-1.10)	0.385
		MR Egger	9	1.12(0.88-1.43)	0.398
		Weighted median	9	1.02(0.95-1.11)	0.562
		Simple mode	9	0.99(0.88-1.13)	0.937
		Weighted mode	9	1.05(0.93-1.19)	0.408
MR, Mendelian randomization; PE, preeclampsia; SNP, single nucleotide polymorphism; OR, odds ratio; CI, confidence interval; IVW, inverse variance weighted.

## Sheet: Table S9
Table S9 Directional horizontal pleiotropy assessed by intercept term in MR Egger regression (PE on Systemic inflammatory regulators).
Systemic inflammatory regulators (Outcome)	Abbreviation	Egger_intercept	SE	P-value
Cutaneous T-cell attracting (CCL27)	CTACK	0.03	0.04	0.421
Beta nerve growth factor	βNGF	0.06	0.04	0.164
Vascular endothelial growth factor	VEGF	0.01	0.02	0.605
Macrophage migration inhibitory factor (glycosylation-inhibiting factor)	MIF	0.01	0.04	0.705
TNF-related apoptosis inducing ligand	TRAIL	0.01	0.02	0.8
Tumor necrosis factor-beta	TNFβ	0.06	0.08	0.481
Tumor necrosis factor-alpha	TNFα	0.05	0.03	0.219
Stromal cell-derived factor-1 alpha (CXCL12)	SDF1α	-0.01	0.02	0.808
Stem cell growth factor beta	SCGFβ	0.00	0.04	0.989
Stem cell factor	SCF	0.00	0.02	0.884
Interleukin-16	IL-16	0.07	0.03	0.088
Regulated on Activation, Normal T Cell Expressed and Secreted (CCL5)	RANTES	-0.04	0.04	0.346
Platelet derived growth factor BB	PDGFbb	0.04	0.02	0.134
Macrophage inflammatory protein-1β (CCL4)	MIP1β	0.03	0.02	0.195
Macrophage inflammatory protein-1α (CCL3)	MIP1α	0.03	0.04	0.448
Monokine induced by interferon-gamma (CXCL9)	MIG	0.06	0.04	0.205
Macrophage colony-stimulating factor	MCSF	-0.03	0.05	0.595
Monocyte chemotactic protein-3 (CCL7)	MCP3	0.02	0.06	0.774
Monocyte chemotactic protein-1 (CCL2)	MCP1	0.01	0.02	0.558
Interleukin-12p70	IL-12p70	0.02	0.02	0.435
Interferon gamma-induced protein 10 (CXCL10)	IP10	0.02	0.03	0.589
Interleukin-18	IL-18	0.05	0.05	0.351
Interleukin-17	IL-17	0.04	0.02	0.168
Interleukin-13	IL-13	-0.01	0.03	0.817
Interleukin-10	IL-10	0.03	0.03	0.418
Interleukin-8 (CXCL8)	IL-8	0.08	0.03	0.048
Interleukin-6	IL-6	0.03	0.02	0.27
Interleukin-1 receptor antagonist	IL1ra	0.03	0.03	0.363
Interleukin-1-beta	IL-1β	0.00	0.03	0.944
Hepatocyte growth factor	HGF	-0.04	0.02	0.132
Interleukin-9	IL-9	0.04	0.04	0.359
Interleukin-7	IL-7	-0.00	0.04	0.971
Interleukin-5	IL-5	0.04	0.04	0.299
Interleukin-4	IL-4	0.03	0.02	0.216
Interleukin-2 receptor, alpha subunit	IL2ra	0.05	0.04	0.191
Interleukin-2	IL-2	-0.03	0.03	0.424
Interferon-gamma	IFNγ	0.024	0.02	0.324
Growth regulated oncogene-α (CXCL1)	GROα	0.009	0.04	0.805
Granulocyte colony-stimulating factor	GCSF	0.01	0.02	0.594
Basic fibroblast growth factor	bFGF	0.024	0.02	0.389
Eotaxin (CCL11)	Eotaxin	-0.02	0.02	0.512
MR, Mendelian randomization; PE, preeclampsia; SE, standard error.

## Sheet: Table S10
Table S10 MR-PRESSO analysis (PE on Systemic inflammatory regulators).
Systemic inflammatory regulators (Outcome)	Abbreviation	MR Analysis	Causal Estimate	SD	T	P-value	RSSobs	Global test P-value
Cutaneous T-cell attracting (CCL27)	CTACK	MR-PRESSO	0.05	0.05	1.01	0.862	12.11	0.162
Beta nerve growth factor	βNGF	MR-PRESSO	-0.08	0.06	-1.35	0.208	22.17	0.08
Vascular endothelial growth factor	VEGF	MR-PRESSO	-0.01	0.03	-0.46	0.654	10.62	0.549
Macrophage migration inhibitory factor (glycosylation-inhibiting factor)	MIF	MR-PRESSO	-0.11	0.04	-2.45	0.034	12.3	0.489
TNF-related apoptosis inducing ligand	TRAIL	MR-PRESSO	-0.02	0.02	-0.99	0.348	5.62	0.916
Tumor necrosis factor-beta	TNFβ	MR-PRESSO	0.01	0.07	0.14	0.895	8.13	0.59
Tumor necrosis factor-alpha	TNFα	MR-PRESSO	-0.06	0.05	-1.19	0.263	17.11	0.181
Stromal cell-derived factor-1 alpha (CXCL12)	SDF1α	MR-PRESSO	-0.03	0.03	-1.12	0.427	9.26	0.653
Stem cell growth factor beta	SCGFβ	MR-PRESSO	-0.04	0.06	-0.75	0.158	15.55	0.092
Stem cell factor	SCF	MR-PRESSO	0.02	0.02	1.43	0.159	3.2	0.987
Interleukin-16	IL-16	MR-PRESSO	-0.00	0.04	-0.09	0.933	11.4	0.507
Regulated on Activation, Normal T Cell Expressed and Secreted (CCL5)	RANTES	MR-PRESSO	-0.05	0.04	-1.4	0.193	8.87	0.692
Platelet derived growth factor BB	PDGFbb	MR-PRESSO	0.01	0.02	0.49	0.631	8.2	0.739
Macrophage inflammatory protein-1β (CCL4)	MIP1β	MR-PRESSO	-0.04	0.03	-1.45	0.178	9.19	0.677
Macrophage inflammatory protein-1α (CCL3)	MIP1α	MR-PRESSO	-0.01	0.06	-0.21	0.838	20.92	0.079
Monokine induced by interferon-gamma (CXCL9)	MIG	MR-PRESSO	0.04	0.05	0.77	0.459	16.6	0.187
Macrophage colony-stimulating factor	MCSF	MR-PRESSO	-0.04	0.06	-0.77	0.458	14.47	0.338
Monocyte chemotactic protein-3 (CCL7)	MCP3	MR-PRESSO	-0.05	0.05	-1.18	0.268	3.6	0.96
Monocyte chemotactic protein-1 (CCL2)	MCP1	MR-PRESSO	0.01	0.03	0.28	0.787	10.51	0.562
Interleukin-12p70	IL-12p70	MR-PRESSO	0.00	0.03	0.04	0.973	14.97	0.28
Interferon gamma-induced protein 10 (CXCL10)	IP10	MR-PRESSO	0.03	0.04	0.69	0.476	6.65	0.859
Interleukin-18	IL-18	MR-PRESSO	0.04	0.05	0.66	0.52	19.48	0.123
Interleukin-17	IL-17	MR-PRESSO	0.01	0.03	0.35	0.737	12.12	0.44
Interleukin-13	IL-13	MR-PRESSO	-0.06	0.06	-1.13	0.287	18.99	0.105
Interleukin-10	IL-10	MR-PRESSO	-0.04	0.04	-1.03	0.327	19.32	0.12
Interleukin-8 (CXCL8)	IL-8	MR-PRESSO	-0.02	0.06	-0.3	0.772	22.91	0.046	No significant outliers
Interleukin-6	IL-6	MR-PRESSO	-0.03	0.03	-1.1	0.298	11.98	0.479
Interleukin-1 receptor antagonist	IL1ra	MR-PRESSO	-0.05	0.05	-1	0.339	14.02	0.304
Interleukin-1-beta	IL-1β	MR-PRESSO	-0.05	0.04	-1.26	0.231	17.38	0.266
Hepatocyte growth factor	HGF	MR-PRESSO	0.01	0.03	0.44	0.668	15.32	0.26
Interleukin-9	IL-9	MR-PRESSO	0.02	0.06	0.28	0.786	24.7	0.04	No significant outliers
Interleukin-7	IL-7	MR-PRESSO	-0.02	0.05	-0.33	0.746	14.43	0.32
Interleukin-5	IL-5	MR-PRESSO	-0.03	0.06	-0.44	0.672	19.18	0.107
Interleukin-4	IL-4	MR-PRESSO	0.01	0.03	0.52	0.614	10.04	0.595
Interleukin-2 receptor, alpha subunit	IL2ra	MR-PRESSO	0.01	0.05	0.18	0.859	13.52	0.394
Interleukin-2	IL-2	MR-PRESSO	-0.07	0.04	-1.62	0.136	10.17	0.599
Interferon-gamma	IFNγ	MR-PRESSO	0.03	0.02	1.41	0.195	5.42	0.933
Growth regulated oncogene-α (CXCL1)	GROα	MR-PRESSO	-0.03	0.04	-0.63	0.545	10.7	0.56
Granulocyte colony-stimulating factor	GCSF	MR-PRESSO	-0.01	0.02	-0.58	0.572	6.94	0.825
Basic fibroblast growth factor	bFGF	MR-PRESSO	0.01	0.03	0.36	0.724	10.95	0.545
Eotaxin (CCL11)	Eotaxin	MR-PRESSO	0.00	0.02	0.2	0.848	6.22	0.904
MR-PRESSO, Mendelian randomization pleiotropy residual sum and outlier; PE, preeclampsia; SD, standard deviation; RSSobs, observed residual sum of squares; SNP, single nucleotide polymorphism.

[truncated: 1 more sheets: Table S11]
